# Supplementary material for: Reversal gene expression assessment for drug repurposing, a case study of glioblastoma
Source: J Transl Med. 2025 Jan 7;23:25. doi: 10.1186/s12967-024-06046-1 (PMC11706105; doi:10.1186/s12967-024-06046-1)
Supplement: Supplementary file 11 — Additional file 11 [file 12967_2024_6046_MOESM11_ESM.xlsx]

## Sheet: MultiOmics_DEG_results
Gene_Name	Transcripts				Proteins
	baseMean	log2FoldChange	p-value	p-adjusted	Mean_GBM	Mean_Control	log2FoldChange	p-value	p-ajusted
A1BG	17.2009	-0.582139	0.0213377	0.0454357	3.96492e+08	1.87105e+08	1.08344	4.96e-06	0.0446102
A2M	17968.2	0.680526	0.00606244	0.0149958	6322721977	2958555224	1.09565	0.00122078	1
AAAS	1565.99	0.936762	7.1557e-12	8.56629e-11	246372	9165.73	4.74845	0.0505995	1
AACS	715.984	-0.431193	0.0108385	0.025066	616882	1.87448e+06	-1.60343	0.000259549	1
AAGAB	842.417	-0.0999652	0.336128	0.456602	313974	1.16095e+06	-1.88659	0.219307	1
AAK1	633.685	-1.57794	5.34244e-07	3.0955e-06	5.8863e+07	2.34895e+08	-1.99659	7.33e-05	0.65926
AAMDC	118.193	-1.67654	1.99592e-37	8.53951e-36	7.4925e+07	4.08675e+07	0.874495	0.000573445	1
AAMP	3123.2	0.286424	0.00575351	0.014334	1.32838e+07	4.35214e+06	1.60987	3.18e-05	0.286009
AAR2	960.986	0.428593	5.55039e-06	2.65879e-05	4.34975e+06	513038	3.0838	0.000506466	1
AARS2	642.853	0.292872	0.00575817	0.0143438	7.4893e+06	2.18188e+06	1.77926	0.000583369	1
AARSD1	55.6044	0.971972	4.79017e-05	0.000191326	1.46339e+07	1.36181e+07	0.103787	0.105642	1
AASDHPPT	1104.74	-0.98982	3.09649e-12	3.85823e-11	8.46819e+07	4.89961e+07	0.789387	0.00174359	1
AASS	682.746	0.348481	0.153645	0.243013	7.74793e+07	9.2077e+06	3.0729	5.72e-07	0.00514457
AATF	1359.84	0.463865	0.000438238	0.00142464	5.65608e+06	393539	3.84522	6.63e-05	0.596302
ABAT	4985.29	-0.578456	0.0170285	0.0373472	9.81722e+08	5.16668e+08	0.926076	0.000865732	1
ABCA1	3260.82	1.65614	3.23671e-10	3.1327e-09	842669	125772	2.74415	7.62e-05	0.685343
ABCA2	13686.6	-1.29973	1.06913e-05	4.871e-05	3.01925e+06	1.52868e+07	-2.34002	0.000142075	1
ABCA4	42.093	1.63009	1.9245e-06	1.00566e-05	335712	163385	1.03895	0.50263	1
ABCA5	513.585	-0.541309	0.0627307	0.115036	0	1.94891e+06	NA	1.69e-05	0.151999
ABCA8	1021.84	-1.80753	9.6687e-10	8.78546e-09	262275	1.29515e+07	-5.6259	4.92e-05	0.442505
ABCB1	456.924	-0.569832	0.0167245	0.0367533	1.82603e+06	3.04179e+06	-0.736213	0.0136908	1
ABCB10	360.616	-0.0382239	0.753005	0.832347	1.85576e+06	1.02886e+06	0.850962	0.0336448	1
ABCB6	42.5123	1.2604	5.97209e-07	3.43059e-06	89268.1	81526.3	0.13088	0.907773	1
ABCB7	464.696	0.415828	0.000294508	0.000994427	6.56739e+07	1.62723e+07	2.01291	1.37e-06	0.0123218
ABCB8	1735.99	0.752114	2.03227e-05	8.75981e-05	229675	6.71669e+06	-4.87009	1.74e-06	0.0156496
ABCB9	575.397	-2.4868	3.2776e-33	1.24926e-31	0	4.64558e+06	NA	5.36e-05	0.482078
ABCC1	958.954	1.57567	2.76202e-21	6.96579e-20	970833	856912	0.180076	0.62258	1
ABCC4	352.627	0.0375477	0.842888	0.89803	1.7914e+06	2.44417e+06	-0.448257	0.392018	1
ABCD2	235.671	-0.824256	0.00524878	0.0132176	544466	752895	-0.467606	0.0496199	1
ABCD3	1562.57	-0.0258476	0.848973	0.902153	1.29264e+08	1.80279e+07	2.84203	3.92e-05	0.352565
ABCE1	1098.53	-0.510868	7.35489e-05	0.000282443	2.56582e+08	8.71913e+07	1.55716	0.000168443	1
ABCF1	1323.2	0.392376	0.0119216	0.0272442	1.78755e+08	4.28987e+07	2.05898	0.00120073	1
ABCF2	1755.04	0.422384	3.55749e-05	0.000145709	9.33746e+07	4.54371e+07	1.03916	1.55e-05	0.139407
ABCF3	1836.79	0.544038	2.04308e-07	1.279e-06	3.06861e+07	1.03576e+07	1.5669	0.000334331	1
ABCG2	817.324	-0.633987	0.00948687	0.0223089	7.18654e+06	4.07252e+06	0.819378	5.41e-05	0.486575
ABHD10	870.017	-0.247729	0.0153298	0.0340201	1.93858e+08	158569552	0.289888	0.0268553	1
ABHD11	295.753	0.303932	0.0687841	0.124153	2.75477e+06	3.23896e+06	-0.233596	0.0941725	1
ABHD12	3495.22	-0.205325	0.200559	0.301585	3.958e+06	1.08286e+07	-1.45201	0.00106625	1
ABHD13	391.304	-0.228949	0.130191	0.212136	94828.4	12757.8	2.89393	0.0662138	1
ABHD14B	698.848	1.08823	3.8342e-08	2.73308e-07	1.78739e+07	3.35241e+07	-0.907348	0.0148054	1
ABHD17B	639.824	-1.93788	4.21241e-26	1.28673e-24	1.99119e+06	6.71691e+06	-1.75417	3.34e-05	0.3004
ABHD3	403.424	0.144083	0.303184	0.421714	2967.94	40361.3	-3.76544	0.407794	1
ABHD6	744.737	-0.953146	8.6532e-08	5.78018e-07	3.39455e+07	3.07803e+07	0.141209	0.13362	1
ABI1	1630.11	-0.23778	0.0859651	0.149771	5.62826e+07	4.60064e+07	0.290853	0.068623	1
ABI2	3458.52	-0.60864	1.09609e-06	6.01002e-06	9.70017e+07	1.62652e+08	-0.745705	0.00309329	1
ABI3	708.704	0.820578	0.00122437	0.00359439	3.23299e+06	757908	2.09277	0.00347754	1
ABL1	3157.21	0.419526	0.00610124	0.015084	1.94295e+07	7.21441e+06	1.4293	0.00127896	1
ABL2	1194.58	0.390178	0.015536	0.0344324	5.15902e+06	8.00336e+06	-0.63351	0.00185393	1
ABLIM1	3421.23	-0.3079	0.106512	0.17946	8.89695e+07	2.91846e+08	-1.71382	6.97e-06	0.0626882
ABLIM2	478.246	-1.29558	1.71764e-05	7.51224e-05	570571	1.33095e+08	-7.86583	2e-07	0.0017988
ABLIM3	807.974	-0.04438	0.854328	0.905906	1741.92	6.20473e+06	-11.7985	1.67e-05	0.1502
ABR	5696.09	-0.561586	0.000311059	0.00104431	5.79841e+07	2.77891e+08	-2.26079	6.21e-06	0.0558527
ABRACL	263.401	0.546776	0.000864435	0.00262665	1.99988e+07	2.33545e+07	-0.223786	0.442261	1
ACAA1	1418.2	-0.672704	2.87289e-09	2.4529e-08	5.53538e+07	5.54998e+07	-0.00380056	0.949514	1
ACAA2	845.031	-0.123531	0.48586	0.606765	6.05819e+07	2.52367e+08	-2.05856	0.000677842	1
ACACA	2053.84	-0.284091	0.0338952	0.0678972	4.83573e+07	3.75961e+07	0.36315	0.0130363	1
ACAD8	1168.57	0.196482	0.0592682	0.109553	8.35585e+07	3.34586e+07	1.32041	0.000263222	1
ACAD9	876.284	-0.133614	0.13369	0.216631	1.10861e+08	1.32665e+08	-0.259046	0.0236383	1
ACADL	56.6265	0.0150125	0.966334	0.979012	22190.9	1.43337e+06	-6.01329	9.11e-05	0.819353
ACADM	1176.84	-0.417702	0.000912431	0.00275649	2.3559e+08	114748852	1.0378	0.000292492	1
ACADS	615.046	0.154145	0.523644	0.641498	722321	1.20594e+07	-4.06137	9.7e-06	0.0872418
ACADSB	534.283	-1.12054	7.932e-11	8.37559e-10	3.56716e+07	7.57723e+07	-1.0869	1.77e-05	0.159194
ACADVL	10382.3	1.06089	4.97158e-09	4.0968e-08	2.10031e+08	1.70883e+08	0.297591	0.00454484	1
ACAN	279.071	2.86997	4.59209e-13	6.301e-12	5.88e+06	1.43395e+07	-1.28611	0.000362563	1
ACAP2	1093.19	-0.182539	0.244074	0.354107	4.01956e+07	3.1884e+07	0.334205	0.0016105	1
ACAP3	10502.7	1.28951	1.50196e-05	6.64012e-05	1.66336e+06	812055	1.03445	0.00474454	1
ACAT1	1298.71	-0.391658	0.00087541	0.00265687	5.07133e+08	6.51192e+08	-0.360719	0.00981999	1
ACAT2	449.437	-2.33911	3.8637e-43	1.84899e-41	215198364	2.03908e+08	0.0777517	0.285959	1
ACBD3	964.427	0.131697	0.377138	0.49988	5.78196e+07	1.49369e+07	1.95267	4.56e-06	0.0410126
ACBD5	1325.94	-0.813051	3.57917e-06	1.78076e-05	1.13033e+07	1.86803e+07	-0.724766	0.00731334	1
ACBD6	891.69	0.537749	1.69268e-06	8.94526e-06	2.69368e+06	2.40074e+06	0.1661	0.156902	1
ACBD7	141.057	-2.689	5.53102e-11	5.96049e-10	3.33612e+07	1.52889e+08	-2.19625	0.0010967	1
ACIN1	4947.79	0.672614	1.35913e-07	8.76022e-07	3.45802e+08	4.95232e+07	2.80377	2.89e-05	0.259927
ACLY	2612.75	0.711839	0.00366757	0.00960711	4.27778e+08	3.01661e+08	0.503932	0.00014324	1
ACO1	929.001	0.190258	0.0899654	0.15567	3.20694e+08	1.22802e+08	1.38486	0.000186081	1
ACO2	2562.09	-1.84817	8.1086e-23	2.17068e-21	9.65036e+08	3547667753	-1.87822	7.22e-07	0.00649367
ACOT13	489.4	-1.35505	1.90132e-40	8.63009e-39	1.56993e+08	2.56611e+08	-0.708886	0.000146885	1
ACOT2	482.635	0.16974	0.271841	0.386366	4.72954e+07	5.53267e+07	-0.226275	0.00881303	1
ACOT7	1657.7	-0.316337	0.1764	0.272217	1.05366e+08	5.61332e+08	-2.41345	0.001484	1
ACOT8	603.163	-0.718938	5.36195e-13	7.29281e-12	2.1448e+06	4.76196e+06	-1.15071	0.000390453	1
ACOT9	816.768	0.803322	2.04615e-10	2.02852e-09	4.13011e+07	6.28687e+07	-0.60616	0.00169653	1
ACOX1	1665.95	0.0592669	0.545952	0.661873	9.68986e+07	1.92796e+07	2.3294	4.21e-06	0.0378647
ACOX3	506.44	0.668965	4.79682e-09	3.9629e-08	1.19585e+07	6.66936e+06	0.842421	0.00125997	1
ACP1	1553.45	-0.130386	0.133252	0.216002	5.60448e+07	4.83473e+07	0.213145	0.0523781	1
ACP2	1190.62	0.722836	2.29952e-09	1.99143e-08	1.59224e+07	3.43052e+06	2.21456	0.00451168	1
ACP6	252.368	1.0691	4.49274e-07	2.63787e-06	2.1202e+06	838082	1.33903	0.00368655	1
ACSBG1	884.112	-2.29759	3.27087e-16	5.95532e-15	1.27102e+06	5.24992e+06	-2.04631	4.57e-05	0.411026
ACSF2	644.432	0.78941	0.000215346	0.000750198	4.78151e+06	2.43218e+07	-2.34671	1.18e-05	0.106129
ACSF3	853.189	0.631775	4.97743e-05	0.00019807	2.3985e+07	1.75044e+07	0.454416	0.00897211	1
ACSL1	1577.42	-0.863089	0.000676935	0.00210729	5.23136e+07	4.43496e+07	0.238264	0.00212755	1
ACSL3	2758.42	-0.324471	0.0896598	0.155204	4.05046e+07	4.25472e+07	-0.0709782	0.227335	1
ACSL4	1008.76	-0.531745	0.0021259	0.00588833	1.27431e+07	3.00659e+07	-1.23841	0.000242768	1
ACSL6	909.36	-1.64912	2.53284e-07	1.55472e-06	5.31718e+06	1.10501e+08	-4.37725	2.06e-06	0.0185276
ACSM2B	3.11253	2.72151	0.00209553	0.00581704	337089	10121.2	5.05768	0.374877	1
ACSM5	141.669	-0.729144	0.005203	0.0131176	0	658298	NA	0.00278092	1
ACSS1	1868.42	-0.261086	0.262609	0.375725	1.30299e+07	2.84331e+07	-1.12574	2.03e-06	0.0182578
ACSS2	880.747	-0.456662	0.000306197	0.00103004	4.50507e+08	3.38697e+08	0.411554	0.119988	1
ACSS3	846.303	0.485739	0.092716	0.15974	827716	1.1293e+07	-3.77015	7.06e-05	0.634976
ACTA2	965.728	0.616362	0.0553697	0.103323	5397560796	4423279736	0.287191	0.198741	1
ACTB	111914	1.03533	5.92908e-12	7.15087e-11	26792690669	30308671194	-0.177891	0.00243431	1
ACTBL2	1.7676	2.5233	0.0958996	0.164318	298658	0	12.2877	0.42265	1
ACTC1	62.7087	0.73353	0.0482266	0.0920302	2.75289e+06	4.69795e+06	-0.771086	0.486242	1
ACTG1	14665.5	0.395514	0.0503606	0.0953793	4.24957e+08	2.10163e+08	1.01581	0.131619	1
ACTL6A	566.519	0.0170538	0.923162	0.952071	8.83961e+07	7.08349e+06	3.64145	0.00201459	1
ACTL6B	632.518	0.200658	0.684929	0.779939	651015	7.1669e+06	-3.46059	5.79e-05	0.520753
ACTN1	5606.29	1.77971	7.30034e-13	9.75468e-12	3.08511e+08	788202226	-1.35325	0.0013338	1
ACTN2	1338.47	-0.126735	0.590846	0.701629	1.49171e+07	2.475e+08	-4.05239	0.000133853	1
ACTN4	8285.65	0.525057	0.000105351	0.000391197	1996268406	1519172746	0.39402	9.61e-05	0.864323
ACTR10	1246.96	-0.517807	3.08934e-06	1.5514e-05	6.14237e+07	5.08326e+07	0.273042	0.0722572	1
ACTR1A	3603.24	-0.273326	0.0760833	0.135205	5.26796e+08	606776881	-0.203921	0.0111971	1
ACTR1B	2023.77	-0.555729	7.88062e-07	4.4323e-06	1.8265e+07	2.82099e+07	-0.627121	0.00167968	1
ACTR2	5438.02	-0.196727	0.164791	0.257469	3.86164e+08	3.76598e+08	0.0361884	0.354413	1
ACTR3	3701.92	0.31852	0.0147389	0.0328744	440343007	3.19335e+08	0.463557	0.00485492	1
ACTR3B	541.251	-0.48613	0.0033791	0.00892201	3.31642e+06	6.68425e+07	-4.33307	5.4e-05	0.485676
ACTR5	334.844	0.455346	0.000238076	0.000820605	3.39265e+06	656065	2.3705	5.87e-05	0.527948
ACTR6	655.26	-0.552421	7.62381e-07	4.29475e-06	2.78062e+06	156546	4.15075	0.000237715	1
ACTR8	590.703	0.0926052	0.307317	0.426285	6.2344e+06	156590	5.31519	1.25e-05	0.112425
ACVR1	609.332	0.483066	0.0028236	0.00759604	619430	1.41151e+06	-1.18823	0.00138359	1
ACY1	38.8008	1.14139	1.58864e-05	6.99221e-05	2.15162e+07	2.93107e+07	-0.446004	0.061114	1
ACY3	120.619	-1.86942	6.36971e-06	3.02177e-05	164803	4.95575e+06	-4.91029	3.22e-05	0.289607
ACYP1	272.202	0.255802	0.229643	0.337057	6.07824e+07	8.6345e+07	-0.50646	0.00276688	1
ACYP2	984.604	-0.569909	0.0005682	0.00179885	8.01391e+07	3.34045e+08	-2.05946	4.81e-06	0.0432611
ADA	242.71	0.304287	0.124917	0.204864	1.13101e+07	4.1285e+07	-1.86801	0.00056001	1
ADAM10	1840.83	-0.223183	0.122102	0.201038	5.93551e+07	1.50951e+08	-1.34664	0.000362894	1
ADAM11	686.805	-0.803768	0.0301878	0.0615037	8195.17	2.14737e+07	-11.3555	1.35e-05	0.121419
ADAM17	662.336	-0.454267	0.0842101	0.147238	7.87257e+07	7.00793e+06	3.48977	9.83e-06	0.088411
ADAM20	5.69155	0.779146	0.0625058	0.114699	2.67412e+06	1.0863e+06	1.29965	0.370581	1
ADAM22	1433.34	-0.751807	0.000796034	0.00243926	1.69449e+07	1.57817e+08	-3.21933	7.35e-05	0.661059
ADAM23	1096.9	-0.316822	0.104341	0.17638	284463	3.34409e+07	-6.87723	0.000216124	1
ADAM9	3434.89	1.10561	1.78168e-05	7.76863e-05	2.8757e+07	1.98541e+07	0.53448	0.00609043	1
ADAMTS12	241.244	2.78195	2.55499e-17	5.07114e-16	1.1738e+06	0	12.2877	4.3e-07	0.00386742
ADAMTS13	418.643	0.705057	0.00533707	0.0134138	498896	47727.3	3.38585	0.102349	1
ADAMTS4	1272.14	-0.872938	0.0038458	0.0100259	33612	929480	-4.78937	0.000583622	1
ADAMTS7	539.443	3.12477	7.24365e-26	2.19364e-24	88575.6	0	12.2877	0.00164024	1
ADAP1	824.089	-0.967791	0.0270471	0.0558919	4.47624e+06	1.3688e+08	-4.93448	7.03e-06	0.0632278
ADAR	6318.35	0.239402	0.0513004	0.096882	4.22355e+08	7.4867e+07	2.49605	0.000840874	1
ADARB1	691.661	-0.286905	0.0967552	0.165469	3.51675e+06	1.98721e+06	0.823501	0.00149038	1
ADAT1	509.266	0.147008	0.24028	0.349599	829227	129660	2.67703	0.00336493	1
ADCY1	1389.37	-1.76244	4.86311e-07	2.83557e-06	0	996421	NA	0.00024794	1
ADCY2	1624.07	-0.905712	0.000992601	0.00297688	422331	8.25619e+06	-4.28903	3.82e-05	0.343571
ADCY8	757.432	0.722225	0.0235992	0.0496541	0	3.33772e+06	NA	6.48e-05	0.582811
ADCY9	702.843	0.287575	0.0451858	0.0870372	2.99149e+06	9.97068e+06	-1.73683	4.16e-05	0.37415
ADCYAP1	66.5712	-1.51263	9.62273e-05	0.000360915	23581.9	1.13886e+06	-5.59377	1.26e-06	0.0113324
ADCYAP1R1	5648.93	0.206866	0.482381	0.603584	1.51367e+07	3.63023e+07	-1.26201	2.94e-05	0.264424
ADD1	7977.42	-0.27794	0.00251768	0.00684239	2.97034e+08	8.06286e+08	-1.44066	1.2e-05	0.107928
ADD2	367.874	-0.105167	0.731072	0.815755	166084308	1011882233	-2.60705	3.63e-05	0.326482
ADD3	3657.78	-1.24085	7.48721e-09	5.97543e-08	1.33176e+08	3.61064e+08	-1.43892	0.00203595	1
ADGB	11.6843	1.76062	0.0119375	0.0272774	3.36337e+07	2.39342e+06	3.81276	0.000119129	1
ADH1A	2.11736	-0.990977	0.178357	0.27449	907087	87418.7	3.37523	0.391661	1
ADH1B	15.2222	-2.03277	4.74831e-05	0.000189771	6.16317e+07	2.715e+07	1.18272	0.486425	1
ADH1C	4.64344	0.994025	0.0859632	0.149771	1.06818e+06	126156	3.08187	0.430577	1
ADH4	6.29329	2.82877	6.63937e-05	0.000257516	4.39923e+07	9.93841e+06	2.14616	0.440494	1
ADH5	2313.9	0.241729	0.0133996	0.0301842	1478634682	1043053177	0.503453	0.000170303	1
ADH6	9.37965	1.11919	0.00280484	0.00754924	845911	175382	2.27	0.273538	1
ADHFE1	269.907	-0.685264	0.00126676	0.00370537	113211	1.17412e+06	-3.37449	0.0110112	1
ADI1	1636.38	-0.359149	0.00767552	0.0184868	1.87768e+06	1.33561e+06	0.491457	0.219525	1
ADIPOQ	0.675188	-0.130896	0.861057	0.910576	5.37061e+06	1.1445e+06	2.23037	0.00136008	1
ADIRF	56.7384	-12.4337	2.30533e-09	1.99601e-08	3.30119e+06	1.78746e+08	-5.75878	0.00587487	1
ADK	530.049	-0.151799	0.217674	0.322616	2.35254e+08	6.05393e+07	1.95827	1.08e-05	0.0971352
ADNP	2271.7	0.395638	0.00198227	0.00553392	2.65596e+08	2.08516e+07	3.671	0.00102909	1
ADNP2	634.52	0.137181	0.330823	0.450745	154530	0	12.2877	0.000461003	1
ADO	1092.96	-0.748798	1.65218e-07	1.0492e-06	2.35539e+07	1.29951e+07	0.857993	0.000483269	1
ADPGK	1204.12	0.578386	4.53017e-05	0.000181803	1.34401e+07	5.98722e+06	1.16659	0.000702299	1
ADPRHL1	89.4705	-0.590425	0.0283775	0.0582657	0	735794	NA	0.000142655	1
ADRM1	1161.32	-0.539627	0.00042889	0.00139624	1.08614e+08	6.8718e+07	0.660451	0.00390533	1
ADSL	915.152	0.556187	8.08274e-07	4.53351e-06	6.42686e+07	2.96952e+07	1.11388	5.41e-05	0.486575
AEBP1	12372.8	3.63749	1.51103e-28	5.01045e-27	694557	46648.9	3.89618	0.00678708	1
AFAP1	1416.26	0.681695	0.000224824	0.000779363	4.53528e+06	1.36047e+06	1.73709	0.00119813	1
AFAP1L2	821.856	0.179878	0.528373	0.645895	6.88333e+07	9.68731e+06	2.82894	1.1e-05	0.098934
AFF3	495.48	-0.492281	0.0494461	0.0939622	0	94774.7	NA	0.0141859	1
AFF4	2493.02	0.0412924	0.813808	0.87712	1.92716e+07	1.71972e+06	3.48623	8.26e-06	0.0742904
AFG3L2	713.468	-1.32283	5.78722e-12	6.9938e-11	1.24765e+08	1.74731e+08	-0.485923	0.000535706	1
AFM	1.89212	2.46231	0.0947329	0.162707	4.20641e+08	9.67583e+07	2.12013	0.000275236	1
AFTPH	872.393	-0.355301	0.00160511	0.00457493	4.04069e+07	1.05568e+07	1.93643	1.25e-06	0.0112425
AGA	474.639	-0.30675	0.0265939	0.0550614	1.70672e+07	1.75958e+07	-0.0440053	0.791944	1
AGAP1	2859.4	-1.01163	1.03718e-08	8.08291e-08	3.15628e+08	5.03258e+08	-0.673072	0.0190942	1
AGAP2	1931.2	-1.5504	3.27577e-05	0.000135112	8.27143e+07	6.51467e+07	0.344445	0.00249529	1
AGAP3	6326.28	0.200186	0.408015	0.531553	2.20761e+07	1.21724e+08	-2.46305	0.000164231	1
AGFG1	1764.13	-0.220008	0.0662387	0.120361	7.71234e+07	8.74812e+07	-0.181803	0.0145945	1
AGFG2	1374.05	0.712444	6.42573e-05	0.00024968	4.61242e+06	1.01032e+07	-1.13121	0.00608575	1
AGGF1	1123.14	-0.100641	0.384132	0.506759	3.18249e+06	424788	2.90534	0.000196473	1
AGK	258.749	-0.436959	0.0514594	0.0971424	1.42733e+08	1.20195e+08	0.247943	0.057827	1
AGL	648.511	-0.172347	0.277843	0.393038	5.86013e+07	1.04088e+08	-0.828799	0.00178318	1
AGO1	1495.26	0.242391	0.0218617	0.0464013	4.14608e+07	5.58717e+06	2.89156	0.000217266	1
AGO2	249.606	0.45522	0.0311236	0.0631217	105727203	1.21458e+07	3.12182	1.17e-06	0.010523
AGO3	845.201	-0.179391	0.185039	0.282688	1.31951e+08	2.80096e+07	2.23601	3.76e-06	0.0338174
AGO4	838.422	0.115693	0.343924	0.46487	5.40347e+06	697922	2.95275	0.00220389	1
AGPAT3	3255.14	-0.461014	2.18351e-05	9.3452e-05	3.70539e+07	3.77492e+07	-0.0268202	0.775784	1
AGPAT4	1641.84	-0.950054	7.15014e-09	5.73001e-08	9.30956e+06	1.30176e+07	-0.483683	0.000158928	1
AGPAT5	1833.19	0.174681	0.237865	0.346682	4.31405e+07	3.61052e+07	0.256836	0.00195992	1
AGPS	1073.13	-0.254305	0.0512515	0.0968111	7.87276e+07	3.11693e+07	1.33675	0.0148367	1
AGRN	8879.09	1.91261	6.32045e-21	1.55951e-19	1.2446e+08	3.16935e+07	1.97342	4.75e-05	0.427215
AGT	8876.21	0.523349	0.0462226	0.0887389	3.8585e+08	7.36891e+07	2.38852	6.93e-05	0.623284
AGTPBP1	697.641	-1.71148	1.19689e-19	2.74363e-18	5.92541e+06	9.03988e+06	-0.609388	0.00611857	1
AGXT	12.5087	3.47319	1.6674e-06	8.82829e-06	2.87302e+06	1.02717e+06	1.4839	0.318067	1
AHCTF1	1199.94	0.382968	0.0182431	0.039659	3.38317e+07	2.33565e+06	3.85648	1.18e-06	0.0106129
AHCY	2047.16	0.732787	9.40442e-11	9.82332e-10	1123525157	8.98998e+08	0.321642	0.000224616	1
AHCYL1	7435.36	-0.585421	0.00533909	0.0134173	4.01301e+08	7.80706e+08	-0.960093	0.000403016	1
AHCYL2	1789.54	-0.168105	0.425958	0.549099	1.18107e+08	1.446e+08	-0.291967	0.00233954	1
AHDC1	2005.55	0.791307	4.10151e-07	2.42876e-06	4.46843e+06	167271	4.73951	1.19e-07	0.00107029
AHNAK	7056.93	0.0267823	0.89608	0.93432	3.73663e+08	1497666471	-2.00291	2.06e-06	0.0185276
AHNAK2	736.837	0.662454	0.0553626	0.103318	6.05223e+06	3.34788e+08	-5.78964	5.97e-06	0.0536942
AHR	1030.77	0.972783	0.00103142	0.00308185	6.63003e+06	587501	3.49635	7.91e-05	0.711425
AHSA1	1923.79	-0.44758	2.75747e-05	0.000115692	1.48953e+08	1.06265e+08	0.487188	0.00980079	1
AHSG	11.5431	0.905069	0.0590641	0.109237	9.56417e+08	5.99839e+08	0.673065	0.0011154	1
AHSP	3.25921	2.05097	0.00516109	0.013023	1.63292e+07	2.16135e+07	-0.404481	0.108431	1
AIDA	861.157	-0.24206	0.152016	0.240946	4.38215e+07	1.69798e+07	1.36782	6.4e-06	0.0575616
AIF1	1497.26	0.442798	0.139064	0.223925	8.25643e+07	4.97539e+07	0.730709	0.000191811	1
AIF1L	5078.53	-0.850423	0.00186796	0.00524276	8.19768e+07	1.30942e+08	-0.675643	5.42e-05	0.487475
AIFM1	779.02	0.661748	1.14645e-10	1.18412e-09	2.33009e+08	1.8233e+08	0.353833	0.00507502	1
AIFM3	638.766	-0.954794	0.0409599	0.0799862	2.70328e+06	5.88726e+06	-1.12288	0.100374	1
AIMP1	1003.39	-0.126967	0.117487	0.19473	2.20317e+08	1.01995e+08	1.11108	0.00105121	1
AIMP2	360.611	-0.786514	2.01067e-09	1.75438e-08	2.20631e+08	5.10225e+07	2.11243	0.00803086	1
AIP	1903.66	0.447254	0.0236215	0.0496954	1.06244e+08	5.36634e+07	0.985371	1.79e-05	0.160993
AK1	361.802	0.237288	0.341487	0.462497	4.84075e+08	1576707767	-1.70361	0.000340868	1
AK2	2444.52	0.565957	7.14547e-07	4.04586e-06	9.09802e+07	2.27704e+07	1.9984	1.52e-05	0.136709
AK3	1519.63	-0.573226	8.74727e-06	4.04281e-05	1.13882e+08	3.96164e+08	-1.79856	0.00641758	1
AK4	1651.28	0.21437	0.378244	0.500901	1.91877e+07	1.32504e+08	-2.78778	2.26e-06	0.0203264
AK5	1314.95	-2.46459	1.30546e-07	8.44234e-07	3.70303e+06	221434397	-5.90203	8.6e-07	0.00773484
AKAP1	1221.85	-0.0770207	0.516821	0.63542	2.01779e+07	2.00756e+07	0.00733946	0.88653	1
AKAP10	726.222	-0.261091	0.0186228	0.0403682	6.47382e+06	7.75326e+06	-0.260185	0.0685148	1
AKAP12	3487.09	0.372131	0.21153	0.315415	1013139963	1418978887	-0.48602	0.000580755	1
AKAP13	2073.95	0.731751	3.98384e-05	0.000161736	6.42531e+07	3.55626e+06	4.17534	0.000666458	1
AKAP2	1.74644	1.71102	0.00976066	0.0228736	7.99074e+06	4.20516e+06	0.926168	0.00622592	1
AKAP3	79.6623	-0.510049	0.00596292	0.0147911	8.33048e+08	9.63177e+07	3.11253	9.46e-06	0.0850832
AKAP5	194.03	-1.86827	4.71511e-08	3.30988e-07	5.52807e+06	6.94264e+07	-3.65064	3.09e-07	0.00277915
AKAP6	1497.49	-1.11726	1.16751e-06	6.35801e-06	1.14312e+07	1.0727e+07	0.0917249	0.350185	1
AKAP7	423.942	-0.0651596	0.726965	0.812576	2.57561e+07	4.31412e+07	-0.74415	0.000123312	1
AKAP8	1083.44	0.71582	7.00907e-13	9.37841e-12	2.17898e+07	1.17824e+06	4.20895	4.46e-05	0.401132
AKAP8L	1822.25	0.214919	0.0872036	0.151697	7.74184e+07	5.67319e+06	3.77044	0.000160357	1
AKAP9	1407.5	0.254618	0.222656	0.328655	9.16725e+07	2.95362e+07	1.634	0.00111367	1
AKNAD1	117.282	1.82497	4.1877e-08	2.97086e-07	4.23843e+06	169412	4.64492	6.19e-05	0.556729
AKR1A1	2038.29	0.72033	4.43469e-07	2.60774e-06	2.13116e+08	3.16819e+08	-0.572021	0.00655623	1
AKR1B1	3252.69	0.472663	0.000196643	0.000691004	7.69041e+08	5.59706e+08	0.458392	0.0103304	1
AKR1B10	10.9309	4.71344	2.04923e-14	3.2017e-13	4.39866e+06	6.36256e+06	-0.532542	0.0540508	1
AKR1C1	161.86	-0.578676	0.153902	0.243319	1.92501e+06	511333	1.91253	0.34924	1
AKR1C2	61.7706	-1.30892	0.00399751	0.0103746	3.55279e+06	3.70002e+07	-3.38051	0.00107102	1
AKR1C3	306.22	-0.266107	0.419205	0.542306	2.21009e+07	1.18108e+08	-2.41792	0.000241762	1
AKR1C4	0.254561	-0.554057	0.702805	NA	800873	386272	1.05196	0.415799	1
AKR7A2	1280.89	0.253838	0.110905	0.185621	3.26007e+07	1.27833e+08	-1.97128	1.31e-05	0.117821
AKR7A3	86.1221	0.191069	0.405013	0.528347	1.20277e+06	4.40034e+06	-1.87125	0.00139198	1
AKT1	2572.03	-0.0960721	0.49475	0.614814	3.08203e+07	1.03805e+07	1.57	0.000174671	1
AKT2	4138.31	0.83924	4.23098e-10	4.03556e-09	1.61437e+07	1.32275e+06	3.60936	8.34e-05	0.7501
AKT3	1199.87	-0.86727	6.65441e-05	0.000257997	8.87515e+07	5.92318e+07	0.583399	0.000174624	1
AKTIP	1072.41	-1.31966	2.25062e-29	7.6932e-28	8.82607e+06	7.37367e+06	0.259389	0.0742565	1
ALAD	1918.44	-0.965811	4.22897e-08	2.99849e-07	4.97188e+07	1.74262e+08	-1.80939	5.77e-05	0.518954
ALAS1	1018.17	-0.0511576	0.641753	0.744643	0	298762	NA	0.000184618	1
ALB	34.2933	0.628568	0.0728671	0.130428	413000000000	149000000000	1.47132	0.00121481	1
ALCAM	3052.62	-0.790474	0.000813179	0.00248728	3.96782e+08	2.8776e+08	0.463481	0.0848704	1
ALDH16A1	1114.75	1.75084	8.31856e-11	8.75753e-10	8.98219e+06	4.09164e+06	1.13439	0.00710654	1
ALDH18A1	1276.75	0.859832	2.45918e-11	2.76626e-10	3.79129e+07	6.92415e+06	2.45298	1.8e-07	0.00161892
ALDH1A1	934.828	-1.558	3.41818e-06	1.70504e-05	1.89109e+08	7.2437e+08	-1.93751	9.6e-05	0.863424
ALDH1B1	496.412	0.763256	7.56081e-08	5.11037e-07	5.04073e+07	2.44511e+07	1.04373	2.03e-05	0.182578
ALDH1L1	1893.41	-0.103762	0.742435	0.824567	4.55718e+07	2.74329e+08	-2.58969	0.000136791	1
ALDH1L2	307.728	0.665044	0.00354078	0.00930328	2.02934e+06	2.17458e+06	-0.0997259	0.840027	1
ALDH2	3046.16	-0.532551	0.0153196	0.0340032	2.29965e+08	9.11389e+08	-1.98665	0.000616014	1
ALDH3A2	2220.24	0.119357	0.299165	0.417171	301576113	8.86584e+07	1.76619	0.00129251	1
ALDH4A1	1423.11	0.158478	0.486228	0.607127	1.56134e+08	4.77639e+08	-1.61314	0.0040918	1
ALDH5A1	1351.85	-0.763789	0.000107339	0.000397681	1.46993e+08	6.66138e+08	-2.18008	0.000170655	1
ALDH6A1	1589.52	-1.71701	1.86527e-18	4.00572e-17	7.34467e+08	1777614770	-1.27517	7.66e-05	0.68894
ALDH7A1	2498.31	-0.712444	0.000257325	0.000880844	3.72084e+08	1566487509	-2.07383	3.54e-06	0.0318388
ALDH9A1	1768.68	-0.10308	0.473273	0.595034	7.35992e+08	1246551253	-0.76018	1.46e-05	0.131312
ALDOA	29350.5	0.458981	0.0150732	0.0335316	6228258784	15145565790	-1.28199	1.76e-05	0.158294
ALDOB	24.1398	-0.28061	0.335132	0.455511	4.49054e+07	1.82419e+07	1.29964	0.430219	1
ALDOC	5415.95	-1.85089	8.42726e-09	6.67074e-08	2276294554	5660034121	-1.31412	0.00180957	1
ALG1	367.875	-0.861983	2.7388e-12	3.42575e-11	1.53837e+06	1.01393e+06	0.60144	0.0339344	1
ALG11	78.608	-0.225324	0.402541	0.525802	1.0147e+07	2.70276e+06	1.90854	1.47e-05	0.132212
ALG13	731.633	-0.0147905	0.87285	0.918661	7.04231e+06	3.89481e+06	0.854496	0.0032127	1
ALG2	642.09	0.494306	0.000169291	0.000602759	1.60851e+06	559729	1.52292	0.0344052	1
ALG3	713.684	1.19476	7.49947e-15	1.22195e-13	2.76784e+06	381264	2.8599	1.65e-05	0.148401
ALG5	567.628	0.0783431	0.499558	0.619382	3.71813e+07	9.4833e+06	1.97112	6.4e-06	0.0575616
ALKBH2	726.468	1.21115	4.38963e-11	4.78233e-10	502564	0	12.2877	1.04e-07	0.000935376
ALKBH4	689.874	0.813716	2.70473e-05	0.000113664	4.10593e+06	2.1165e+06	0.956032	0.00592557	1
ALKBH5	2057.59	-0.165408	0.141366	0.227046	2.5159e+07	6.08555e+06	2.04762	2.74e-05	0.246436
ALKBH8	247.292	0.36923	0.00873645	0.0207636	889731	75748.2	3.55408	0.000122952	1
ALLC	10.9041	1.56159	0.00057984	0.00183181	91665	0	12.2877	0.00125074	1
ALMS1	592.685	0.479411	0.00502433	0.0127185	99972	32314.5	1.62934	0.255621	1
ALOX15	8.99144	1.10007	0.0332162	0.066706	567850	2011884	-1.82497	0.00113344	1
ALOX5	457.149	0.639629	0.0230194	0.0485526	1.8517e+06	300368	2.62405	0.0189023	1
ALPK2	150.228	5.92757	4.59729e-25	1.36034e-23	226606	3.39764e+06	-3.90627	1.51e-05	0.135809
ALPL	472.297	0.406487	0.0894923	0.154969	2.26712e+06	1.14971e+06	0.979591	0.000679281	1
ALS2	896.214	-0.106654	0.381806	0.50436	4.1775e+06	8.50958e+06	-1.02645	0.000463711	1
ALYREF	1512.72	0.814037	1.5784e-05	6.95108e-05	3.03845e+08	4.45708e+07	2.76916	0.000868648	1
AMBP	8.69983	1.66784	0.00229836	0.00631138	1.05629e+08	5.43189e+07	0.959483	5.67e-05	0.50996
AMD1	2164.31	-0.969397	1.01155e-09	9.17639e-09	314560	518470	-0.720926	0.00397306	1
AMER1	168.58	0.317736	0.0801748	0.141208	94769.2	0	12.2877	0.00024619	1
AMER2	3012.08	-2.06594	7.49211e-11	7.94356e-10	121885723	1.78479e+08	-0.550228	0.00102205	1
AMER3	138.168	-1.15584	0.0314845	0.0637535	0	473360	NA	0.000629112	1
AMIGO1	594.151	-0.907212	3.699e-05	0.000151138	249205	2.55663e+06	-3.35884	0.000558983	1
AMMECR1L	746.684	0.530234	6.11991e-07	3.5046e-06	410527	76068.3	2.43211	0.0207139	1
AMN1	155.392	-3.06519	7.75486e-51	4.38834e-49	0	382811	NA	0.00674169	1
AMOT	1097.61	-0.478735	0.0537953	0.100796	1.17428e+06	6.69876e+06	-2.51212	0.00373464	1
AMOTL1	1205.88	0.764598	1.6794e-05	7.36578e-05	3.39724e+06	1.50409e+06	1.17547	0.000259423	1
AMOTL2	1337.31	-0.710469	0.00445509	0.0114202	1.39761e+07	3.12803e+06	2.15964	3e-05	0.26982
AMPD2	1862.2	-0.144966	0.284578	0.400883	3.14816e+07	2.27488e+07	0.46872	0.00249116	1
AMPD3	706.236	-0.821071	0.00203947	0.00567361	4.43231e+06	2.33492e+07	-2.39725	0.000238713	1
AMPH	649.586	-1.55736	1.51959e-06	8.10343e-06	1.54494e+07	1210137280	-6.29147	6.86e-06	0.0616988
AMT	620.478	0.604886	0.00331041	0.00876333	110348	1.72242e+06	-3.96431	0.00640125	1
AMY1A	0.0818525	-0.533889	0.834535	NA	583079	223803	1.38147	0.019231	1
AMZ2	1231.32	-0.240111	0.0331472	0.0665881	1.28784e+06	2.73317e+06	-1.08562	0.00349282	1
ANAPC1	477.741	-0.0686657	0.548577	0.664411	1.64373e+07	5.09451e+06	1.68995	4.38e-06	0.0393937
ANAPC10	168.022	-0.866562	4.30428e-18	9.01388e-17	4.08643e+06	801147	2.3507	0.000121486	1
ANAPC16	1355.21	-0.0310017	0.81262	0.876327	1.30442e+06	226462	2.52606	4.45e-06	0.0400233
ANAPC2	3073.03	1.23492	8.41898e-08	5.63246e-07	1.23302e+06	56000.6	4.46061	0.000120021	1
ANAPC4	812.247	0.29275	0.00897218	0.0212506	1.05721e+07	2.12578e+06	2.3142	9.43e-05	0.848134
ANAPC5	2459.35	-0.434916	5.13233e-07	2.98223e-06	1.00229e+07	2.39062e+06	2.06784	1.84e-05	0.16549
ANAPC7	1345.24	0.647373	5.77791e-09	4.70029e-08	2.52941e+07	5.64685e+06	2.16328	1.39e-06	0.0125017
ANG	48.6298	1.21241	0.000118482	0.00043471	1.75832e+07	1.33032e+06	3.72435	4.36e-06	0.0392138
ANGEL2	910.345	-0.254837	0.00411407	0.0106444	1.24504e+07	3.50885e+06	1.82712	0.00100701	1
ANGPT2	1003.04	2.19486	1.06385e-13	1.55791e-12	6.90301e+06	202495	5.09127	1.46e-05	0.131312
ANGPTL2	2619.73	1.23019	5.98087e-07	3.43461e-06	767363	0	12.2877	3.46e-06	0.0311192
ANK1	337.329	-0.600818	0.0481045	0.0918242	2.20093e+08	2.09714e+08	0.069694	0.00360946	1
ANK2	5191.4	-0.824102	2.225e-05	9.51541e-05	2.37357e+08	3223717839	-3.7636	0.000249438	1
ANK3	1074.48	-2.31274	6.33671e-12	7.62353e-11	7.3384e+07	5.49068e+08	-2.90345	0.000211037	1
ANKFY1	2144.1	-0.220926	0.318726	0.438175	2.04243e+08	1.45134e+08	0.4929	0.00254314	1
ANKHD1	45.2274	0.428289	0.0275279	0.0567436	6.24576e+06	35379.9	7.4638	1.37e-05	0.123218
ANKIB1	2386.79	-0.16377	0.365133	0.486998	8.25726e+06	1.23798e+07	-0.584248	0.00160138	1
ANKLE2	1798.88	0.564146	3.08212e-11	3.42917e-10	1.35879e+06	279587	2.28095	0.00773668	1
ANKMY2	704.306	-0.166312	0.195422	0.295246	3.69617e+07	8.02536e+07	-1.11854	0.000699597	1
ANKRD10	3482	0.727752	0.000115341	0.000424312	1.0777e+06	0	12.2877	2.33e-06	0.020956
ANKRD11	3215.32	0.0929379	0.406576	0.530072	2.96663e+06	408724	2.85963	0.000146247	1
ANKRD12	1568.36	0.25104	0.26495	0.378362	1.0777e+07	1.75449e+06	2.61883	0.000646086	1
ANKRD13A	1120.81	-0.637465	1.55217e-10	1.56684e-09	7.30551e+06	5.99264e+06	0.285794	0.0309044	1
ANKRD13B	1681.7	0.854261	0.000770492	0.0023683	1.30616e+06	5.19584e+06	-1.99203	3.7e-05	0.332778
ANKRD13D	1971.9	0.785621	0.000121603	0.000445151	753738	1667431	-1.14549	0.00196004	1
ANKRD16	204.792	-0.405297	0.0112037	0.0258028	215773	807931	-1.90472	0.00817855	1
ANKRD17	2141.91	0.114134	0.528307	0.645857	5.24887e+07	1.48662e+07	1.81997	1.78e-06	0.0160093
ANKRD26	280.454	-0.264847	0.194162	0.29368	688199	137869	2.31953	0.00502922	1
ANKRD27	604.889	0.0329408	0.781246	0.853511	1.18946e+06	863784	0.46156	0.186975	1
ANKRD28	1152.8	-0.354684	0.00933917	0.0220057	2.03599e+07	2.17913e+07	-0.0980196	0.550738	1
ANKRD29	116.629	-1.39608	8.62933e-06	3.99163e-05	0	2.29217e+06	NA	2.13e-05	0.191572
ANKRD30B	12.4049	-1.33104	0.0462288	0.0887464	2.75787e+08	6.04575e+07	2.18956	0.477772	1
ANKRD36B	86.2058	0.0562104	0.832547	0.890632	763320	685884	0.154322	0.644838	1
ANKRD40	1749.51	-1.9837	1.08471e-20	2.65023e-19	591674	242170	1.28878	0.0708111	1
ANKRD44	254.636	-0.300418	0.225572	0.332049	1.42217e+07	4.72632e+06	1.5893	0.0184623	1
ANKRD46	857.314	-1.01134	1.52441e-08	1.15796e-07	243870	1.67991e+06	-2.7842	0.000831946	1
ANKRD50	625.445	0.475186	0.00900343	0.0213117	1.13412e+07	182497	5.95755	1.52e-06	0.0136709
ANKRD54	920.071	0.409943	0.0067629	0.0165311	2.77279e+06	164026	4.07934	1.03e-05	0.0926382
ANKS1A	1050.86	-0.122118	0.326379	0.446054	1.17935e+07	1.86913e+06	2.65755	1.07e-05	0.0962358
ANKS1B	1128.27	-2.21793	1.05291e-10	1.09245e-09	3.05554e+06	9.89445e+07	-5.01712	1.02e-06	0.00917388
ANKZF1	1447.11	0.668469	0.000223464	0.000774997	1.6815e+06	100104	4.07017	0.000118763	1
ANLN	2185.54	-2.45142	8.82911e-16	1.55142e-14	1.95626e+07	5.13845e+08	-4.71516	0.00317934	1
ANO10	688.211	0.193306	0.0842406	0.147277	9387365	1.09996e+07	-0.228665	0.125534	1
ANO3	105.613	-1.92045	5.08007e-05	0.000201784	605932	2.13387e+06	-1.81625	0.000402164	1
ANO4	117.419	-2.40251	7.45536e-10	6.88897e-09	255351	18793258	-6.20159	0.000136568	1
ANO6	1715.07	1.40292	7.65434e-11	8.1067e-10	8.46106e+06	8.05347e+06	0.0712274	0.459222	1
ANO8	3407.57	1.73197	7.9816e-11	8.42338e-10	5.75458e+06	2.76075e+06	1.05965	0.00012616	1
ANP32A	3577.27	0.126169	0.220705	0.326172	2000250887	1.66159e+08	3.58954	8.82e-05	0.793271
ANP32B	3472.44	0.275983	0.0485802	0.0925864	3.76929e+08	1.66981e+07	4.49654	0.00159881	1
ANP32E	573.791	0.157389	0.48374	0.604787	2.05807e+08	1.74145e+07	3.56294	0.000542352	1
ANPEP	457.29	2.52673	5.80219e-12	7.00655e-11	6.1641e+06	823060	2.90482	0.00148916	1
ANTXR1	3462.82	1.05766	4.18552e-07	2.47322e-06	1.43811e+06	576278	1.31934	0.0174066	1
ANTXR2	683.241	1.64834	3.35485e-13	4.66275e-12	2.88281e+06	393834	2.87181	0.000115182	1
ANXA1	5453.11	1.72368	9.65665e-08	6.40084e-07	5.79634e+08	1.90285e+08	1.60698	7.49e-05	0.673651
ANXA11	2204.42	-0.0245267	0.901652	0.937847	2.20751e+07	1.61849e+08	-2.87416	8.23e-07	0.00740206
ANXA2	8443.16	3.04286	1.398e-23	3.87075e-22	8.29612e+08	383429090	1.11348	3.8e-06	0.0341772
ANXA3	54.7888	-2.19724	2.95243e-09	2.51362e-08	1.65486e+07	2.53704e+07	-0.616441	0.00101867	1
ANXA4	797.908	-0.180527	0.305838	0.424659	1.43168e+07	3.61387e+07	-1.33584	0.000260677	1
ANXA5	9726.56	1.03607	4.77011e-09	3.94251e-08	1259456446	6.97861e+08	0.851789	0.00246831	1
ANXA6	5110.17	0.39093	0.0054988	0.0137747	1071730111	2941195043	-1.45646	0.00217619	1
ANXA7	1382.78	-1.00496	9.61917e-16	1.6849e-14	7.51882e+07	1.21201e+08	-0.68882	8.56e-05	0.769886
AOX1	84.5241	0.7736	0.0152186	0.03381	1.06471e+06	174133	2.6122	0.346965	1
AP1B1	4627.25	0.482015	0.000492501	0.00158207	1.33391e+08	1.57808e+08	-0.242515	0.00845076	1
AP1G1	2078.45	0.14794	0.153036	0.242257	1.55232e+08	1.12809e+08	0.460542	0.00180351	1
AP1M1	2302.12	0.483693	6.41168e-06	3.03982e-05	1.50464e+08	1.39212e+08	0.112133	0.0568854	1
AP1S1	2525.47	0.170007	0.324905	0.444479	6.94381e+06	8.56352e+06	-0.302476	0.032117	1
AP1S2	2061.33	0.320941	0.0501978	0.0951221	589953	128852	2.19489	0.0532648	1
AP2A1	3345.55	-0.0268275	0.840921	0.896644	538157637	1373351985	-1.3516	2.39e-06	0.0214957
AP2A2	3362.54	0.482725	0.000815029	0.00249215	1.44343e+08	6.56404e+08	-2.18509	0.000167453	1
AP2B1	2302.3	-0.362948	0.180947	0.277719	1183026725	3123208114	-1.40055	8.83e-06	0.079417
AP2M1	11308.8	0.196822	0.126872	0.207572	4.46489e+08	1320038961	-1.56388	0.00132853	1
AP2S1	3354.44	1.04635	9.66975e-05	0.000362398	8.99767e+07	1.83058e+08	-1.02468	0.000834675	1
AP3B1	932.346	-0.153022	0.294849	0.412251	1.38398e+08	4.61507e+07	1.58439	1.16e-06	0.010433
AP3B2	1109.2	-0.114249	0.681429	0.777049	8.95973e+07	4.29825e+08	-2.26222	9.66e-05	0.86882
AP3D1	5047.39	0.698166	2.49823e-13	3.52142e-12	1.41433e+08	2.07029e+08	-0.549716	0.00308106	1
AP3M1	891.671	0.102839	0.551513	0.667134	2.27867e+07	7.87914e+06	1.53208	0.000157335	1
AP3M2	919.187	-0.639721	6.44364e-07	3.67532e-06	2.78709e+07	6.69203e+07	-1.26369	2.68e-06	0.0241039
AP3S1	1126.06	-0.466498	8.19743e-05	0.000312077	2.36615e+07	3.19178e+07	-0.431823	0.0756788	1
AP3S2	692.611	-0.287331	0.0197027	0.0423709	2.28864e+06	2.59591e+06	-0.181752	0.318827	1
AP4B1	508.239	0.0366503	0.79531	0.86357	1.98587e+06	2.51595e+06	-0.341333	0.0473836	1
AP4E1	330.883	-0.0681602	0.5642	0.678795	1.56497e+06	1.12404e+06	0.477438	0.0256636	1
AP4S1	198.919	-0.804151	1.42562e-06	7.6412e-06	9.65888e+06	3.64054e+06	1.4077	0.000540083	1
AP5M1	618.884	-0.462513	0.000844687	0.00257471	3.32021e+06	517535	2.68155	4.73e-06	0.0425416
AP5Z1	2422.29	1.55819	5.67771e-16	1.01235e-14	2.95181e+06	111462	4.72698	0.000284887	1
APAF1	463.432	-1.12618	1.25202e-09	1.12135e-08	3.01462e+06	860407	1.80888	6.42e-05	0.577415
APBA1	201.516	-1.62552	2.69715e-06	1.36935e-05	7.85084e+06	2.50697e+07	-1.67503	0.000101766	0.915283
APBA2	4183.75	-0.0469618	0.82206	0.883118	1.24487e+07	7.46023e+06	0.738701	0.000343809	1
APBB1	4797.94	-1.07779	2.21761e-06	1.14524e-05	9.4583e+06	2.36876e+07	-1.32448	9.93e-05	0.893104
APBB1IP	1031.05	-0.200571	0.409597	0.533074	2.45983e+07	7.76851e+06	1.66285	0.00022976	1
APBB2	1660.71	-0.725604	3.09764e-05	0.000128462	3.76923e+06	533558	2.82055	1.65e-05	0.148401
APBB3	1086.45	0.618795	0.000556552	0.001765	17460.2	53047.5	-1.60321	0.558623	1
APC	3052.93	-0.62421	0.00209349	0.00581263	3.24009e+07	2.95952e+07	0.130671	0.206243	1
APC2	12443	0.944034	0.000423878	0.00138128	3.53722e+06	2.84056e+06	0.316442	0.0526826	1
APCS	1.20614	1.81725	0.315656	0.434948	1.1031e+08	4.97212e+07	1.14963	0.000791267	1
APEH	1886.7	0.539061	3.64508e-06	1.8103e-05	1.40602e+08	225197476	-0.679569	0.000144212	1
APEX1	3407.32	0.660851	3.0471e-06	1.53316e-05	1406820359	1.09341e+08	3.68553	6.08e-08	0.000546835
API5	1827.27	-0.52854	8.45762e-10	7.76327e-09	4.06649e+08	3.55621e+07	3.51537	0.000756529	1
APIP	414.579	-0.852185	8.25396e-13	1.09684e-11	2.35277e+07	7.02566e+06	1.74365	1.75e-05	0.157395
APLF	63.9524	0.762642	7.26995e-05	0.000279679	153194	133672	0.196659	0.489316	1
APLNR	5011.55	0.100321	0.774607	0.848506	0	205124	NA	0.00154663	1
APLP1	10803.6	-1.39936	5.75586e-06	2.75008e-05	1.26333e+06	3.16932e+07	-4.64887	4.24e-09	3.81e-05
APLP2	13734.8	0.532306	0.000607549	0.00191063	1.59245e+07	3.1299e+07	-0.974868	0.000114123	1
APMAP	3761.09	0.304062	0.00305733	0.00815743	3.30148e+08	1.43052e+08	1.20657	4.52e-06	0.0406529
APOA1	18.7237	0.791603	0.0486357	0.092674	11149550280	5546480454	1.00734	0.00344134	1
APOA2	2.26838	-0.0404064	0.964033	0.977754	3145122007	1573883042	0.998788	0.000123525	1
APOA4	4.62138	3.764	0.000136733	0.000495948	2.8758e+08	2.25991e+08	0.347699	0.00197408	1
APOA5	3.25845	0.4573	0.559351	0.674406	624505	574491	0.12043	0.510613	1
APOB	24.2655	1.30526	0.017022	0.037335	9.75027e+08	6.56085e+08	0.57156	0.000347735	1
APOBR	448.207	1.19382	6.45421e-06	3.057e-05	1.49521e+06	39423.8	5.24513	0.00293655	1
APOC1	6246.09	1.82009	1.56323e-07	9.95978e-07	3.30061e+08	1.24257e+08	1.40941	0.000449265	1
APOC2	11.3115	0.379824	0.268336	0.382406	1.45969e+08	6.31097e+07	1.20973	0.00044865	1
APOC3	2.97998	2.53202	0.0132878	0.0299654	1.73717e+08	9.16788e+07	0.922076	0.000228034	1
APOD	5593.22	-1.4984	7.22859e-05	0.000278199	572411233	6.07594e+08	-0.0860552	0.165245	1
APOE	131073	1.75849	6.50914e-08	4.45705e-07	3.37818e+08	2.07295e+08	0.704562	0.000267274	1
APOF	4.74624	1.20149	0.0407483	0.0796372	1.01582e+07	1.11668e+07	-0.136574	0.106781	1
APOH	6.41809	3.20398	2.72437e-05	0.000114402	7.06502e+08	2.87683e+08	1.29621	0.00173699	1
APOL1	810.391	2.11428	3.35856e-12	4.17002e-11	9.87002e+07	30259620	1.70566	3.73e-06	0.0335476
APOL2	2279.55	1.01497	1.49707e-08	1.13831e-07	9.51566e+07	17964490	2.40516	6.54e-05	0.588208
APOM	76.3972	-1.53638	1.63328e-11	1.87366e-10	4.65693e+07	2.41854e+07	0.945244	0.000611429	1
APOO	590.602	0.0652874	0.628725	0.733964	1.94212e+07	2.71184e+07	-0.481638	0.00121072	1
APOOL	69.3331	-0.462585	0.0921146	0.158907	4.70133e+07	4.8013e+07	-0.0303571	0.465792	1
APP	29360.3	-0.2513	0.157601	0.248115	5.27755e+07	1.7711e+08	-1.7467	6.99e-05	0.628681
APPBP2	1423.99	-0.518498	7.93069e-05	0.000302844	2.60273e+06	1.41072e+06	0.883589	0.00469162	1
APPL1	1190.65	-0.348643	0.00748694	0.0180944	1.62184e+08	8.87096e+07	0.870471	0.000104345	0.938479
APPL2	1525.88	-0.081896	0.52657	0.6443	1.21245e+08	4.46687e+07	1.44058	0.00944715	1
APRT	1288.48	1.08379	4.90538e-08	3.42978e-07	3.92918e+07	4.61457e+07	-0.231965	0.027506	1
APTX	665.221	0.207399	0.0801896	0.141226	1.34413e+06	99176.6	3.76053	7.58e-05	0.681745
AQP4	17160.9	-0.460216	0.12806	0.209203	1.73437e+08	5.3914e+08	-1.63625	5.9e-05	0.530646
AQR	635.823	0.180313	0.306827	0.425712	5.85755e+07	1.89515e+06	4.94991	5.41e-08	0.000486575
ARAF	1525	0.850463	2.96212e-08	2.14819e-07	6.51186e+06	1.41256e+06	2.20475	2.84e-05	0.25543
ARAP1	2927.27	0.0110933	0.932653	0.958229	4.70307e+06	5.0865e+06	-0.113073	0.415651	1
ARAP2	1393.57	-1.2386	5.60875e-09	4.57228e-08	1.67642e+07	2.04493e+07	-0.28667	0.0534612	1
ARC	3366.74	0.245514	0.507804	0.627062	513459	0	12.2877	3.34e-07	0.003004
ARCN1	638.101	-0.405563	0.230436	0.338003	3.07872e+08	6.44066e+07	2.25705	0.000317919	1
AREL1	917.735	-0.153868	0.264806	0.378198	191029	0	12.2877	1.18e-05	0.106129
ARF3	5323.62	-0.5198	0.000197254	0.000692962	372522661	7.15511e+08	-0.941645	1.34e-06	0.012052
ARF4	3340.27	0.627593	5.22554e-05	0.000206881	1.27411e+08	4.58204e+07	1.47543	0.000877912	1
ARF5	2915.21	0.708285	6.07928e-06	2.89284e-05	2.01153e+08	1.51014e+08	0.413617	0.0298879	1
ARF6	1204.95	0.734212	6.44608e-06	3.05389e-05	5.73156e+07	3.45864e+07	0.728724	0.000154334	1
ARFGAP1	7292.32	1.59478	3.92246e-11	4.30605e-10	6.55451e+07	112466768	-0.778938	0.000892471	1
ARFGAP2	2490.55	-0.24896	0.0351308	0.0700457	2.61499e+07	4.53987e+07	-0.795845	0.00103831	1
ARFGAP3	1010.41	0.46696	3.10228e-05	0.000128627	3.62957e+07	1.52517e+07	1.25083	0.000131447	1
ARFGEF1	1070.64	-0.0469396	0.744743	0.826348	1.81564e+07	1.8482e+07	-0.0256395	0.784077	1
ARFGEF2	1017.84	-0.669192	0.00016584	0.000591503	2.01554e+07	4.21373e+07	-1.06393	7.76e-05	0.697934
ARFIP1	736.75	0.0883364	0.448014	0.570768	1.03664e+08	3.82665e+07	1.43776	7.63e-05	0.686242
ARFIP2	1433.98	0.21084	0.0382102	0.0752728	7.4169e+06	1.27584e+07	-0.782559	0.00082448	1
ARFRP1	1996.67	0.825403	9.88172e-05	0.000369343	5.44575e+06	1.057e+06	2.36516	1.43e-05	0.128614
ARG1	9.26342	-0.845741	0.0141836	0.0317785	4.96225e+06	3.13242e+06	0.663715	0.647467	1
ARGLU1	3740.32	-0.149349	0.392268	0.515195	109072797	1.28671e+07	3.08353	7.11e-06	0.0639473
ARHGAP1	3037.44	-0.217948	0.0692627	0.124899	128584007	1.09776e+08	0.228147	0.127795	1
ARHGAP10	245.939	0.884539	2.13823e-07	1.33254e-06	330864	224088	0.562172	0.0378063	1
ARHGAP12	1385.99	-0.0796475	0.642501	0.745272	5.20664e+07	9.50949e+06	2.45291	8.02e-07	0.00721319
ARHGAP17	561.445	0.297621	0.0961665	0.164703	8.54049e+07	2.79832e+07	1.60976	0.00303869	1
ARHGAP18	596.209	1.62287	9.81405e-12	1.15876e-10	1.65005e+07	1.38064e+06	3.5791	7.65e-06	0.0688041
ARHGAP19	420.525	0.0651065	0.70874	0.798816	1.79335e+06	86951.7	4.3663	0.0291012	1
ARHGAP20	224.837	-0.404286	0.12339	0.202668	121264	606308	-2.32189	0.00264701	1
ARHGAP21	5399.04	-0.961456	2.91004e-07	1.76612e-06	3.84332e+07	4.07471e+07	-0.084343	0.24491	1
ARHGAP22	1036.96	-0.286636	0.297354	0.415139	393608	1.32523e+06	-1.75141	0.00174684	1
ARHGAP23	900.038	-1.63998	7.5569e-09	6.02484e-08	3.76675e+06	8.91197e+06	-1.24242	0.00539154	1
ARHGAP25	395.824	0.332557	0.0741367	0.132273	4.60541e+06	3.60224e+06	0.354436	0.0633465	1
ARHGAP26	1015.61	-0.697365	0.000412195	0.00134664	5.53695e+06	4.97977e+07	-3.16892	2e-05	0.17988
ARHGAP27	199.992	0.054833	0.767014	0.842612	131582	34956.4	1.91233	0.000505413	1
ARHGAP30	712.339	0.47495	0.052937	0.099456	150055	0	12.2877	2.97e-06	0.0267122
ARHGAP31	1665.5	0.732747	1.95911e-05	8.46609e-05	4.73168e+06	840351	2.49329	2.51e-05	0.225749
ARHGAP32	1461.58	-0.558692	0.00618445	0.0152625	5.71607e+06	1.86463e+07	-1.7058	0.000336484	1
ARHGAP35	3584.49	-0.283893	0.037927	0.0747642	1.60278e+08	123491776	0.37616	0.016522	1
ARHGAP39	1566.8	1.06377	1.90707e-08	1.42435e-07	1409.01	210381	-7.22218	0.0247108	1
ARHGAP4	857.962	1.16261	3.04447e-07	1.83878e-06	808956	173603	2.22027	0.000261878	1
ARHGAP42	338.344	0.751654	0.00421743	0.010882	9.38668e+06	2.59267e+06	1.85618	0.000396365	1
ARHGAP44	342.532	-2.06947	8.34083e-09	6.60367e-08	1.72176e+06	7.23755e+07	-5.39354	8.07e-07	0.00725816
ARHGAP5	2294.82	-0.786244	4.71745e-06	2.29266e-05	6.41897e+07	5.49998e+07	0.222916	0.00118776	1
ARHGAP6	316.288	0.871014	9.95268e-05	0.000371672	34087.8	36453.1	-0.096784	0.892442	1
ARHGDIA	4749.23	-0.149499	0.360421	0.481876	1610210285	2075213630	-0.366011	0.0250246	1
ARHGDIB	2969.69	0.819718	0.000106148	0.000393893	3.29202e+08	1.32806e+08	1.30965	6.68e-06	0.0600799
ARHGDIG	1757.01	0.0830885	0.874747	0.919932	14737.2	588641	-5.31985	0.000410779	1
ARHGEF1	3060.64	1.16467	1.919e-09	1.67725e-08	2.87782e+07	4.73332e+06	2.60405	0.000132324	1
ARHGEF10	1038.97	-0.357894	0.0110173	0.0254265	1.62573e+07	5.22898e+06	1.63649	0.000138949	1
ARHGEF10L	2595.96	1.36595	7.32602e-15	1.1957e-13	1.07659e+07	5.69205e+06	0.91945	0.000112957	1
ARHGEF11	1702.04	0.0868788	0.498658	0.618484	1.3345e+07	1.76331e+07	-0.401982	0.00607562	1
ARHGEF12	3420.46	-0.207348	0.217988	0.32297	5.29472e+07	5.84817e+07	-0.14343	0.343615	1
ARHGEF17	2887.46	0.447113	0.00206926	0.00574988	6.6148e+06	3.77856e+06	0.807862	0.000992093	1
ARHGEF18	957.833	0.318477	0.00702777	0.0171109	3.72374e+06	2.38787e+06	0.641028	0.000538469	1
ARHGEF2	4087.1	-0.317581	0.0142213	0.0318518	2.35061e+08	1.80728e+08	0.379219	0.016695	1
ARHGEF26	1357.59	0.555451	0.00281531	0.00757477	1.29437e+07	2.08448e+06	2.63449	4.77e-07	0.00429014
ARHGEF3	1085.84	0.115565	0.444277	0.56715	787132	0	12.2877	4.6e-05	0.413724
ARHGEF4	4023.38	-0.191247	0.410606	0.534015	740515	3.03083e+06	-2.03311	1.9e-05	0.170886
ARHGEF40	3001.19	1.01621	1.01698e-13	1.49267e-12	369082	0	12.2877	0.00085086	1
ARHGEF6	2903.79	0.662099	0.00128553	0.00375403	1.08815e+08	3.26955e+07	1.73471	2.44e-06	0.0219454
ARHGEF7	3037.53	-0.140844	0.383025	0.505643	1.82697e+08	283946537	-0.636168	0.00930211	1
ARHGEF9	475.276	-0.742692	5.23688e-05	0.000207288	1.38525e+06	1.87225e+06	-0.434631	0.0387151	1
ARID1A	2630.34	0.675496	1.01039e-06	5.58158e-06	95715383	2.84746e+06	5.07101	0.00189269	1
ARID1B	1614.03	0.288012	0.0246069	0.0515031	3.48665e+07	3.75487e+06	3.21501	1.12e-05	0.100733
ARID2	620.762	0.444105	0.00597169	0.0148091	1.19777e+07	1.45876e+06	3.03754	1.27e-05	0.114224
ARID3B	182.552	0.587342	3.27394e-05	0.000135051	432282	432258	8.01352e-05	0.999948	1
ARID4A	742.963	-0.153652	0.368795	0.490836	2.22136e+06	0	12.2877	2.79e-05	0.250933
ARID4B	1271.21	-0.0688743	0.594144	0.704478	3.61782e+07	4.49582e+07	-0.313463	0.840602	1
ARID5A	1566.83	1.25583	2.33545e-09	2.02119e-08	205316	0	12.2877	0.00164733	1
ARID5B	1122	0.279417	0.160357	0.25181	93940.3	0	12.2877	0.11621	1
ARIH1	1043.57	-0.331684	0.0061261	0.0151387	4.4375e+07	2.45015e+07	0.856878	8.68e-05	0.780679
ARIH2	1598.93	-0.839855	4.20713e-11	4.59512e-10	1.40376e+07	3.45183e+06	2.02387	0.000381878	1
ARL1	1473.97	-0.301279	0.00923111	0.0217762	21372034	1.18809e+07	0.847077	0.000212559	1
ARL10	1002.81	0.0354889	0.810796	0.874985	1.70607e+06	577621	1.56249	0.000467239	1
ARL13B	338.989	0.235318	0.199582	0.300337	0	293423	NA	9.82e-05	0.883211
ARL14EP	634.709	-0.237034	0.00983594	0.0230291	5.49743e+06	288307	4.25308	6.99e-05	0.628681
ARL15	367.564	-0.0938304	0.468167	0.589992	1.5618e+07	4.81433e+07	-1.62412	2.91e-06	0.0261725
ARL2	1463.25	0.655179	0.0327241	0.0659022	1.00724e+07	630256	3.99833	6.78e-05	0.609793
ARL2BP	1294.16	-0.297345	0.00932321	0.0219707	2.26504e+07	1.90129e+06	3.57449	3.52e-05	0.316589
ARL3	1354.07	-0.315077	0.0763763	0.135638	2.23504e+08	2.0202e+08	0.145803	0.0460155	1
ARL5A	1235.23	-0.102716	0.438909	0.561963	2.2145e+06	1.72482e+06	0.360529	0.0492108	1
ARL5B	545.311	-0.217424	0.282711	0.398658	4.45356e+06	2.02488e+06	1.13713	0.00207613	1
ARL6	146.085	-0.666439	1.98704e-07	1.24654e-06	3.09007e+06	2.67859e+06	0.206169	0.650366	1
ARL6IP1	5659.89	-0.303342	0.0143279	0.0320591	1.32781e+07	8988360	0.562923	0.0175362	1
ARL6IP4	65.1633	2.50868	3.87354e-13	5.34912e-12	1.77394e+07	6.64776e+06	1.41601	2.67e-06	0.024014
ARL6IP5	3457.84	-0.633258	3.01738e-07	1.82384e-06	190844	1.28653e+06	-2.75302	0.00970029	1
ARL8A	3422.68	-0.288654	0.0423188	0.0822629	3.0589e+07	2.49198e+07	0.295722	0.565864	1
ARL8B	2588.82	-0.634339	2.01542e-10	1.99856e-09	3.37132e+08	2.95953e+08	0.187946	0.0371245	1
ARMC1	883.893	-0.606919	2.96949e-07	1.79797e-06	2.59601e+07	2.8419e+07	-0.130561	0.163856	1
ARMC10	1017.3	-0.467225	4.05587e-06	1.9987e-05	7.66618e+06	1.85319e+07	-1.27343	0.000459198	1
ARMC2	114.202	0.367112	0.0733363	0.131116	4.14584e+06	4.82982e+06	-0.220304	0.790259	1
ARMC5	1016.56	0.911468	4.27142e-05	0.000172389	876628	94810.6	3.20884	0.00127621	1
ARMC6	1166.65	0.776729	3.21797e-06	1.61181e-05	6.09249e+06	3.01614e+06	1.01433	9.78e-05	0.879613
ARMC8	1018.62	-0.175016	0.0442238	0.0854748	2.85344e+07	1.85882e+07	0.618316	0.00789863	1
ARMC9	433.613	0.735958	1.31811e-07	8.51989e-07	222399	339060	-0.60839	0.577039	1
ARMCX1	89.2852	-0.34612	0.155139	0.24493	4.00596e+07	5.70286e+06	2.81239	1.04e-06	0.00935376
ARMCX2	193.959	-0.123288	0.602746	0.712068	6.26607e+06	660438	3.24607	1.78e-05	0.160093
ARMCX3	78.2765	-2.21327	4.44386e-17	8.63878e-16	2.66111e+07	1.16078e+07	1.19693	0.000205417	1
ARMCX4	156.222	0.394215	0.067357	0.122053	379282	160921	1.23692	0.0219904	1
ARMCX5	178.511	-0.160381	0.19982	0.300632	2.35003e+07	398965	5.88027	0.00244163	1
ARNT	908.163	0.268183	0.0276828	0.0570283	86383.7	0	12.2877	0.0231381	1
ARNT2	4613.79	-0.821309	4.68271e-06	2.27806e-05	1.70597e+07	2.79299e+06	2.61071	8.79e-07	0.00790573
ARPC1A	2872.26	0.384178	0.00100028	0.00299782	311616000	4.29195e+08	-0.461863	0.0107884	1
ARPC1B	1059.95	0.144765	0.559773	0.674809	8.454e+07	2.89186e+07	1.54764	4.11e-07	0.00369653
ARPC2	4558.55	0.438913	0.000110021	0.000406717	5.1994e+08	4.6473e+08	0.161952	0.30819	1
ARPC3	2872.54	0.445103	0.00137412	0.00398303	1.54789e+08	1.6799e+08	-0.118075	0.199472	1
ARPC4	3545.94	1.18359	2.88274e-07	1.75147e-06	1.31705e+08	1.47207e+08	-0.160533	0.0797007	1
ARPC5	3732.28	0.210244	0.0992402	0.169055	2.05316e+08	1.09936e+08	0.901182	0.000350845	1
ARPC5L	1371.87	-0.0474975	0.723266	0.809937	8.64498e+07	1.18742e+08	-0.457901	0.0176098	1
ARPP19	5604.16	-0.949012	1.72748e-10	1.73208e-09	1.73489e+08	1.02187e+08	0.763636	0.00010664	0.95912
ARPP21	664.295	-1.48852	3.74779e-05	0.000152874	152809	1.06608e+07	-6.12444	0.000199866	1
ARR3	17.755	1.27974	3.43552e-05	0.000141116	9.22486e+06	1.10488e+07	-0.260287	0.0518007	1
ARRB1	701.5	-1.45184	3.69766e-08	2.64159e-07	1.954e+07	1.40657e+08	-2.84768	0.000542862	1
ARRB2	2846.61	0.316886	0.0419643	0.0816761	4.54412e+07	1.95649e+07	1.21573	3.85e-05	0.346269
ARSA	1570.41	0.78187	0.000344514	0.00114463	3.42449e+06	2.24724e+06	0.607737	0.00221349	1
ARSB	557.087	0.526943	7.61838e-05	0.000291982	1.4672e+07	7.93488e+06	0.886786	0.00183953	1
ARSH	2.8833	2.93454	0.024396	0.0511058	27218.6	264222	-3.27909	0.20449	1
ART3	83.8246	-2.48398	4.53474e-13	6.22451e-12	0	3.08044e+06	NA	0.000341761	1
ARVCF	1900.8	1.20077	2.11996e-07	1.32243e-06	9.03167e+06	4.15492e+06	1.12017	0.000979172	1
AS3MT	5.53679	1.96304	0.000117286	0.000430648	6.10178e+06	2.88638e+06	1.07997	0.000253786	1
ASAH1	4956.44	0.0318217	0.838017	0.894558	1.79103e+08	1.15002e+08	0.639135	0.00495853	1
ASAP1	1855	0.611164	0.00121772	0.00357677	1.89967e+08	1.32311e+08	0.521819	9.48e-05	0.852631
ASAP2	431.313	-1.09377	0.000307137	0.00103275	2.825e+08	1.6096e+07	4.13347	3.39e-06	0.0304897
ASAP3	1566.98	1.33184	1.97642e-16	3.66039e-15	1.70359e+07	3.6831e+06	2.20959	0.000283119	1
ASB3	4.9209	0.972301	0.0131729	0.0297461	3.70375e+07	272918	7.08438	0.356595	1
ASB6	679.732	0.105629	0.301652	0.420096	117872	0	12.2877	0.122199	1
ASCC1	672.856	-0.908397	2.295e-10	2.26306e-09	1.39334e+07	5.43589e+06	1.35796	0.000332158	1
ASCC2	1652.81	0.994557	3.18641e-13	4.4382e-12	2.30807e+06	917846	1.33036	0.0387267	1
ASCC3	882.244	0.523915	0.00282629	0.00760168	5.26767e+07	4.45962e+07	0.240245	0.0386091	1
ASF1A	521.936	-0.565076	1.90666e-05	8.25694e-05	1.46678e+06	0	12.2877	1.33e-05	0.11962
ASH2L	1174.45	-0.143843	0.0624287	0.114574	1.12192e+08	9.7307e+06	3.52728	3.61e-07	0.00324683
ASIC1	1933.21	0.369416	0.1683	0.261938	1.50618e+06	1.55655e+06	-0.0474566	0.759081	1
ASIC2	105.541	-1.67383	0.00111864	0.00331615	256834	2503162	-3.28484	0.000196555	1
ASL	320.176	0.580524	0.000424952	0.00138412	7.44436e+07	2.75292e+07	1.43518	0.00314642	1
ASNS	1587.36	0.354196	0.0331256	0.0665483	2.48885e+07	1.03811e+07	1.26152	7.95e-05	0.715023
ASPA	634.952	-2.59642	6.71575e-11	7.16945e-10	1.04364e+06	1.56544e+08	-7.22881	0.00058654	1
ASPH	2486.49	-0.199376	0.21895	0.32409	1.49112e+08	3.8338e+07	1.95955	0.00163838	1
ASPHD2	188.049	-0.957113	7.28727e-07	4.11773e-06	946807	6.7789e+06	-2.83991	0.000390161	1
ASPM	411.541	3.06052	3.67486e-20	8.73382e-19	318189	0	12.2877	0.000124026	1
ASPRV1	127.559	-0.32499	0.10128	0.171993	1.02645e+06	1.29464e+06	-0.33489	0.158197	1
ASPSCR1	2543.09	1.53655	1.42554e-07	9.14418e-07	1.27918e+07	1.19539e+07	0.097742	0.545635	1
ASRGL1	546.072	-2.40595	5.79276e-36	2.39132e-34	136295082	2.12378e+08	-0.639899	0.000459417	1
ASS1	954.175	0.528461	0.0951539	0.163278	7.67033e+06	6.21134e+07	-3.01754	0.00114596	1
ASTN1	2484.64	0.101108	0.642212	0.745063	1.08366e+07	3.02823e+07	-1.48256	8.77e-06	0.0788774
ASTN2	1397.33	0.579816	0.00371645	0.00972464	666182	1.71614e+06	-1.36518	3.94e-05	0.354364
ASXL1	2109.8	0.748524	4.62922e-11	5.03345e-10	32228.8	29727.9	0.116534	0.402091	1
ASXL3	191.258	-0.155611	0.618913	0.725837	470805	203916	1.20715	0.00519184	1
ATAD1	990.535	-0.623854	0.000109879	0.000406299	1.1918e+08	4.17471e+07	1.51339	0.00199201	1
ATAD2	722.071	0.880824	4.69618e-05	0.000187823	3.48272e+07	402719	6.4343	5.19e-07	0.00466789
ATAD2B	335.753	0.431905	0.00922762	0.0217719	173201	0	12.2877	4.24e-05	0.381346
ATAD3A	1614.19	1.53932	4.05125e-10	3.87367e-09	1.15632e+08	6.97571e+07	0.729126	0.00903419	1
ATAD3B	1479.57	1.25481	8.1592e-07	4.57375e-06	2.93047e+07	1.75304e+07	0.741272	0.00643556	1
ATAD5	190.349	1.17533	5.40561e-09	4.42249e-08	4459554	601224	2.89093	0.000286625	1
ATAT1	472.298	-0.0197853	0.92352	0.952174	3.26234e+07	1.25963e+07	1.37291	0.000214906	1
ATCAY	2603.6	-0.542419	0.184004	0.281441	1.16142e+06	1.04395e+06	0.153844	0.249393	1
ATE1	564.305	-0.824847	7.05799e-08	4.79812e-07	1.97882e+07	9.0274e+06	1.13226	0.00150388	1
ATF2	1089.04	-0.43982	0.000486483	0.00156481	4.57816e+06	33799.8	7.08161	8.32e-08	0.000748301
ATF6	1322.37	0.0376322	0.785835	0.85696	1.73334e+06	74269.4	4.54464	3.32e-05	0.298601
ATF6B	1501.12	0.51547	0.00021745	0.000756576	445843	258951	0.783856	0.611506	1
ATF7	697.621	-0.317421	0.00277764	0.00748226	56207.4	0	12.2877	0.203361	1
ATF7IP	843.552	0.599362	0.0230819	0.0486791	5.45629e+07	1.11055e+06	5.61857	2.6e-05	0.233844
ATF7IP2	103.714	-0.428967	0.0925599	0.15954	15545	29321.9	-0.915533	0.519891	1
ATG12	1185.05	-0.354186	4.96455e-06	2.39951e-05	6.14206e+06	4.00389e+06	0.61732	0.0161817	1
ATG13	2347.5	-0.790769	2.38215e-12	3.00976e-11	2.40949e+06	2.3441e+06	0.0396976	0.89472	1
ATG14	730.078	-0.362562	0.00190156	0.00532878	744852	1.52748e+06	-1.03613	0.000291291	1
ATG16L1	687.77	-0.118561	0.212234	0.316234	8.63357e+06	2.59135e+07	-1.58567	1.83e-05	0.16459
ATG16L2	1139	0.224844	0.228972	0.336236	0	1780989	NA	0.0021999	1
ATG2A	1479.91	0.82146	9.66242e-10	8.78182e-09	264601	0	12.2877	0.0307874	1
ATG2B	863.142	-0.645883	3.00774e-05	0.000125122	1.07368e+07	1.51949e+07	-0.501018	0.00640717	1
ATG3	1346.13	-0.610103	8.34482e-10	7.66881e-09	2.62369e+07	2.78349e+07	-0.0852927	0.513112	1
ATG4B	2823.21	0.87433	2.43283e-07	1.49831e-06	7.20081e+06	1.88539e+07	-1.38863	2.54e-05	0.228448
ATG4C	570.918	-1.21843	3.6253e-20	8.62133e-19	4.32557e+06	6.30488e+06	-0.543578	0.123034	1
ATG5	627.488	-0.190559	0.0436434	0.0844692	1.42331e+07	15259816	-0.100492	0.0739534	1
ATG7	700.175	-1.48762	1.20003e-32	4.47275e-31	4.6628e+07	60090156	-0.365933	0.0128301	1
ATIC	1397.58	0.247282	0.0232205	0.0489448	2.55566e+08	3.30317e+08	-0.370152	9.05e-05	0.813957
ATL1	487.435	-2.65416	8.07453e-20	1.87533e-18	264471278	5.90011e+08	-1.15763	0.00166786	1
ATL2	595.107	-0.178491	0.213977	0.318415	2.23032e+07	1.61182e+07	0.468558	0.00163036	1
ATL3	1546.77	0.295764	0.0324438	0.0654159	5.69428e+07	4.44653e+07	0.356835	0.00491118	1
ATM	1534.96	-0.39079	0.0108952	0.0251762	2.55681e+07	1.80531e+06	3.82403	3.17e-06	0.028511
ATN1	2992.68	0.564219	0.000412994	0.00134903	1.14221e+07	1.29116e+06	3.14508	3.43e-07	0.00308494
ATOX1	1756.46	0.620578	0.0211451	0.0450777	106483877	1.35661e+08	-0.34937	0.048235	1
ATP10B	314.726	-1.48296	2.99756e-05	0.00012481	81772.3	0	12.2877	0.00024339	1
ATP11A	1282.84	-0.449541	0.0274024	0.056509	1.64562e+07	8.72143e+06	0.915994	0.000240453	1
ATP11B	641.231	-0.394358	0.0500659	0.0949231	1.99183e+06	285790	2.80106	0.000106574	0.958527
ATP11C	363.282	0.586981	0.00248269	0.00676055	411147	51130.9	3.00739	0.000596062	1
ATP13A1	3010.72	1.57167	4.86475e-22	1.25883e-20	5.38005e+07	20996913	1.35744	4.29e-06	0.0385843
ATP13A2	3107.65	0.181661	0.371493	0.493833	0	280882	NA	0.0105022	1
ATP13A3	1654.99	0.617344	0.00174251	0.0049285	154531	10577.6	3.86882	0.000105837	0.951898
ATP1A1	8562.43	-0.570744	0.000255808	0.000876272	7.02009e+08	4356353473	-2.63356	0.000213728	1
ATP1A2	13340.1	-0.865914	0.0202992	0.0434872	1404315740	7746831458	-2.46374	8.57e-08	0.000770786
ATP1A3	3662.4	-0.835315	0.063124	0.11562	996913521	6662036427	-2.74042	3.44e-08	0.000309394
ATP1B1	3671.7	-2.18588	3.75302e-12	4.62277e-11	1.48268e+08	3391064219	-4.51546	0.000622282	1
ATP1B2	10584.6	0.606854	0.00859353	0.0204635	2.38176e+08	649449118	-1.44719	6.45e-06	0.0580113
ATP1B3	2111.24	0.54361	6.23717e-08	4.29129e-07	3.24074e+08	126431837	1.35796	0.000129359	1
ATP2A2	6824.36	-0.257579	0.110469	0.185036	1173252124	1084891579	0.112962	0.0409132	1
ATP2B1	2087.21	-1.02952	4.59072e-06	2.23584e-05	4.4778e+07	3.93624e+08	-3.13596	1.72e-05	0.154697
ATP2B2	1612.55	-1.57943	7.09187e-06	3.33457e-05	1.29029e+08	9.55296e+08	-2.88826	0.000664451	1
ATP2B3	111.953	-2.02058	9.68777e-05	0.000362933	3.43838e+06	2.84362e+08	-6.36986	0.000424072	1
ATP2B4	4402.17	0.535032	0.00174938	0.00494612	317992460	1805645864	-2.50545	0.00358307	1
ATP2C1	2309.55	-0.517361	9.51565e-05	0.000357314	2.48181e+07	2.76296e+07	-0.154823	0.121695	1
ATP4A	18.4571	0.552929	0.313929	0.433131	5.5602e+06	1.93778e+07	-1.80119	0.263585	1
ATP6AP1	2374.08	0.0271465	0.884795	0.926428	4.05614e+06	8.29857e+06	-1.03275	5.14e-06	0.0462292
ATP6AP2	3817.54	-0.0864747	0.431107	0.554188	3.85852e+07	4.80982e+07	-0.317935	0.196746	1
ATP6V0A1	3284.79	-0.227227	0.263683	0.376933	1.02603e+08	8.17074e+08	-2.9934	2.7e-06	0.0242838
ATP6V0A2	685.986	0.46035	7.42981e-06	3.47996e-05	9.51647e+06	224395	5.40631	1.87e-06	0.0168188
ATP6V0C	24.1614	1.01483	0.000278619	0.000945304	0	1.09827e+07	NA	2.33e-05	0.20956
ATP6V0D1	3465.88	0.175965	0.383747	0.506372	7.97037e+07	6.56864e+08	-3.04287	6.16e-05	0.55403
ATP6V0D2	12.4935	3.90935	5.20968e-09	4.28208e-08	25318.6	995333	-5.29691	0.0184907	1
ATP6V1A	1999.61	-1.03086	7.48033e-09	5.97117e-08	304519603	1595314129	-2.38923	0.00273515	1
ATP6V1B2	4366.27	-0.718237	5.36308e-06	2.57703e-05	3.00345e+08	1771327136	-2.56014	0.000345874	1
ATP6V1C1	1713.27	-0.953439	1.19662e-11	1.39754e-10	2.10626e+08	1226840203	-2.54219	0.000572124	1
ATP6V1D	1705.57	-0.684082	2.01224e-07	1.26112e-06	3.24001e+07	1.10245e+08	-1.76664	1.03e-06	0.00926382
ATP6V1E1	3373.6	-0.990715	1.39115e-08	1.06152e-07	2.88878e+08	1381304083	-2.2575	0.000339086	1
ATP6V1E2	162.934	-0.185274	0.168344	0.261996	1.25814e+06	0	12.2877	0.010152	1
ATP6V1F	2452.35	0.0877209	0.622536	0.72856	6.26247e+07	2.6533e+08	-2.08298	9.16e-05	0.82385
ATP6V1G1	2111.46	0.521545	2.76453e-07	1.68546e-06	4.25618e+07	3.76159e+07	0.178217	0.21735	1
ATP6V1G2	11.3977	-9.24133	7.50353e-146	2.62035e-143	4.39633e+07	390607966	-3.15135	2.95e-05	0.265323
ATP6V1H	1379.94	-0.7863	8.35017e-07	4.6727e-06	1.79568e+08	9.52999e+08	-2.40794	0.000516702	1
ATP7A	68.1629	0.404699	0.316045	0.435307	855416	166901	2.35763	0.00129243	1
ATP8A1	1552.42	-2.33046	4.6171e-13	6.33083e-12	2.26162e+07	3.94318e+08	-4.12393	1.42e-08	0.000127715
ATP8A2	352.12	-1.78362	9.99299e-05	0.000372998	41638.3	2.01634e+07	-8.91961	4.2e-05	0.377748
ATP9A	4437.19	-0.875209	4.65677e-06	2.26629e-05	2.46489e+07	6.47605e+07	-1.39359	6.32e-05	0.568421
ATPAF1	1678.67	-0.686834	1.69523e-07	1.07461e-06	8.11123e+06	2.81638e+07	-1.79585	1.85e-05	0.166389
ATR	558.334	0.136327	0.354671	0.476092	524303	71724.3	2.86987	0.000263	1
ATRAID	1536.71	0.303188	0.0388531	0.0763298	1.34113e+06	520371	1.36584	0.000182608	1
ATRN	2186.35	-0.246762	0.0756324	0.134527	3.90749e+07	2.56187e+07	0.609048	0.000784888	1
ATRNL1	239.841	-1.65576	3.73389e-05	0.000152403	0	419031	NA	0.373901	1
ATRX	650.65	-0.0363505	0.918654	0.949088	1.11367e+07	4.13965e+06	1.42774	0.00028891	1
ATXN1	1626.61	-0.326679	0.0214898	0.045717	192269	0	12.2877	4.28e-05	0.384943
ATXN10	2740.18	-0.213146	0.09526	0.163402	8.5591e+07	6.20607e+07	0.463779	0.00127291	1
ATXN1L	1059.26	-0.215988	0.190648	0.289648	1.51467e+06	355879	2.08954	4.57e-05	0.411026
ATXN2	1257.2	0.00306044	0.977831	0.986176	7.06586e+07	4.95352e+07	0.512411	2.73e-05	0.245536
ATXN2L	2957.89	0.568032	3.90314e-06	1.92883e-05	1.80037e+08	7.72464e+07	1.22075	0.00258747	1
ATXN3	316.191	-0.51512	9.94009e-05	0.000371274	6.50688e+06	1.17967e+07	-0.858349	0.000475944	1
ATXN7	559.374	0.38051	0.00481991	0.0122514	11266.8	0	12.2877	0.121119	1
ATXN7L3	2143.51	-0.877747	1.44078e-10	1.46278e-09	138581	0	12.2877	0.116871	1
ATXN7L3B	2568.65	-0.728379	1.66741e-06	8.82829e-06	173508	0	12.2877	0.373901	1
AUH	328.843	-0.959018	5.5226e-14	8.29738e-13	9.703e+06	1.14866e+08	-3.56538	1.18e-07	0.00106129
AUP1	3131	0.731811	4.98961e-06	2.40982e-05	1.53848e+07	2.59224e+06	2.56924	0.000585357	1
AURKAIP1	4266.33	1.21541	2.54167e-05	0.000107346	951109	0	12.2877	0.00151134	1
AURKB	349.603	3.6226	2.88549e-27	9.18311e-26	33436.4	0	12.2877	0.0739575	1
AVEN	246.799	0.268209	0.0522476	0.098381	1.07948e+07	2.36523e+06	2.19028	1.48e-05	0.133111
AVIL	549.272	1.3834	3.22727e-05	0.000133339	1.3983e+06	96502.5	3.85696	0.000682911	1
AVL9	1233.7	-0.111063	0.396685	0.5197	3.72055e+07	4.91668e+07	-0.402167	0.000842005	1
AXL	1240.44	0.184329	0.323386	0.442947	815562	739672	0.140909	0.580307	1
AZGP1	585.724	0.651118	0.0925491	0.159529	5.85242e+08	9.01561e+07	2.69854	0.00357106	1
AZI2	389.049	-1.79239	2.94713e-31	1.05484e-29	3.5023e+06	4.69648e+06	-0.423278	0.0526856	1
B2M	41368.5	1.13638	7.99677e-09	6.34553e-08	2.64823e+08	1.28329e+08	1.04519	0.000726896	1
B3GAT2	536.961	-2.20852	2.94503e-09	2.50787e-08	7.21056e+06	9.90963e+06	-0.45872	0.000785051	1
B3GNTL1	283.577	-0.18816	0.285888	0.402334	200937	115833	0.794697	0.233664	1
B4GALNT1	1079.96	-0.148586	0.653668	0.754538	1.1442e+06	366878	1.64096	0.000590698	1
B4GALT4	540.152	0.420473	0.000792256	0.00242922	242434	0	12.2877	3.64e-06	0.0327382
BAALC	5565.6	-0.680699	9.65802e-05	0.000361994	6.95902e+06	1.08061e+06	2.68703	0.00046249	1
BABAM1	980.056	1.17946	1.23568e-05	5.55604e-05	2.20061e+07	2.20719e+07	-0.00431006	0.987565	1
BACE1	2905.87	-1.51785	5.55967e-18	1.15617e-16	0	410082	NA	0.000469746	1
BACH1	788.215	0.36423	0.0490582	0.0933826	1.25443e+06	154959	3.01707	2.2e-05	0.197868
BAD	471.507	-1.85081	2.9113e-11	3.24937e-10	428613	422719	0.0199768	0.975352	1
BAG1	2156.14	-0.0927694	0.63005	0.735002	1.76142e+07	4.51326e+06	1.9645	0.000233164	1
BAG2	293.272	-0.899543	1.10479e-14	1.7755e-13	7.65234e+06	1.73571e+07	-1.18155	0.000197057	1
BAG3	1439.92	0.751227	6.05246e-05	0.000236504	6.76999e+06	4.47868e+07	-2.72585	0.000240566	1
BAG4	491.209	-0.734446	4.29549e-07	2.53126e-06	8.81248e+06	5.63087e+06	0.646189	0.000100692	0.905624
BAG5	1139.63	-0.169226	0.155017	0.244772	7.56295e+07	4.19126e+07	0.851564	0.000181042	1
BAG6	4928.98	0.405068	0.000263861	0.000900277	4.38527e+07	2.89037e+07	0.601413	0.0105686	1
BAIAP2	2076.68	-0.137621	0.497136	0.617015	6.83125e+07	4.8607e+08	-2.83094	0.000377985	1
BAIAP3	2120.47	0.12738	0.712694	0.801827	313090	2.65758e+06	-3.08546	0.000345061	1
BANF1	3756.16	0.99977	1.65458e-09	1.4593e-08	345602513	8.35683e+07	2.04809	5.18e-05	0.465889
BANP	590.911	0.862522	2.87051e-08	2.08448e-07	1.70173e+06	128898	3.7227	0.000113595	1
BAP1	3355.63	-0.0615804	0.590143	0.701042	570335	0	12.2877	0.00340131	1
BARD1	378.813	1.28519	1.88945e-10	1.88328e-09	448793	657825	-0.551655	0.678023	1
BASP1	3669.05	-0.794642	0.0145162	0.032428	1308877642	10048341214	-2.94056	0.000198867	1
BAX	2177.03	1.50607	5.48498e-13	7.4523e-12	3.92579e+07	7.29302e+06	2.4284	0.0266411	1
BAZ1A	751.742	0.836861	9.64549e-05	0.000361629	1.95003e+07	144558	7.07571	9.01e-07	0.00810359
BAZ1B	977.576	0.155805	0.563482	0.678267	7.01815e+08	6.00351e+07	3.54721	0.000186307	1
BAZ2B	1106.72	-0.388707	0.0160621	0.0354565	1.14948e+07	2.36132e+07	-1.03862	0.000358915	1
BBIP1	415.608	-1.83331	2.87881e-47	1.49186e-45	540155	283414	0.930463	0.147791	1
BBOX1	867.454	0.238234	0.339121	0.459804	1.359e+07	3.12806e+07	-1.20272	0.00116579	1
BBS1	36.9506	-0.61833	0.00322741	0.00856702	379287	239218	0.664965	0.048064	1
BBS2	2223.08	-0.425106	0.00130731	0.00380959	3.32548e+06	1.67837e+06	0.986502	0.0292344	1
BBS7	444.602	-0.629503	2.44447e-07	1.50476e-06	2.04336e+06	1.42987e+06	0.51506	0.0324117	1
BBS9	440.337	0.138766	0.304785	0.423591	240259	119669	1.00554	0.261408	1
BBX	1789.64	-0.559422	0.00395451	0.0102761	2.12248e+06	281176	2.9162	0.000195446	1
BCAM	1906.89	1.68172	1.80445e-12	2.31226e-11	2.03362e+06	1.82257e+06	0.158078	0.335929	1
BCAN	37346.7	1.59995	2.14641e-05	9.19555e-05	1979097537	4.49001e+08	2.14005	0.00442767	1
BCAP29	1876.72	-0.21053	0.0685237	0.12378	1.7975e+08	2.19161e+08	-0.286	0.00890171	1
BCAP31	3935.59	0.556163	0.000149002	0.000536132	6.87224e+08	4.26151e+08	0.689418	0.000640123	1
BCAR1	3478.43	0.441046	0.0239778	0.0503604	2.68322e+07	1.68856e+07	0.668171	9.86e-06	0.0886808
BCAS1	4728.27	-1.92494	1.15133e-05	5.2015e-05	2.03621e+08	1519197786	-2.89935	5.33e-05	0.47938
BCAS2	927.044	-0.0810344	0.433517	0.556788	1.44102e+08	1.78245e+07	3.01515	1.58e-05	0.142105
BCAS3	709.724	-0.349357	0.00229555	0.00630499	3.49583e+07	5.75029e+07	-0.718001	0.000714536	1
BCAT1	2122.49	1.29365	2.14556e-06	1.11054e-05	338498	4.27599e+06	-3.65904	0.00555478	1
BCAT2	1066.16	1.34848	1.19725e-08	9.23198e-08	4.56183e+06	4.21623e+06	0.113659	0.199818	1
BCCIP	942.187	-0.163718	0.154646	0.244326	3.18233e+07	2.93426e+06	3.43901	3.22e-05	0.289607
BCDIN3D	84.2095	-0.956414	1.73187e-16	3.22133e-15	1.62117e+06	363036	2.15885	8.02e-06	0.0721319
BCHE	1231.62	0.927306	0.000459908	0.0014873	7.5308e+07	7.6774e+06	3.29411	2.16e-05	0.19427
BCKDHA	4.69613	1.04379	0.00702418	0.017104	1.85095e+07	3.07307e+07	-0.731414	0.000589583	1
BCKDHB	620.594	-0.464739	0.00308567	0.00822456	1.65975e+07	2.92792e+07	-0.818912	0.000110744	0.996032
BCKDK	1473.58	0.981317	4.24985e-11	4.63917e-10	2.25155e+06	4.20665e+06	-0.901754	0.000152242	1
BCL10	289.884	0.310725	0.020833	0.0445004	9.60941e+06	2.07224e+06	2.21326	0.0002386	1
BCL11A	283.305	-1.12599	0.00192541	0.00538841	476102	1.16508e+06	-1.29108	0.125444	1
BCL11B	121.568	-0.420294	0.205214	0.307428	8.16122e+06	719854	3.50301	6.16e-05	0.55403
BCL2L1	3191.45	0.110403	0.43751	0.560746	4.09848e+06	2.69387e+06	0.605409	0.37475	1
BCL2L13	1334.08	0.0756348	0.513505	0.632225	2.32282e+07	44947518	-0.952361	0.0250906	1
BCL2L2	1569.36	-1.47252	4.43824e-15	7.39001e-14	459488	1.86892e+06	-2.02411	4.65e-06	0.0418221
BCL6	3116.85	1.14824	1.65521e-09	1.45953e-08	743637	8869.93	6.38953	0.000121268	1
BCL7A	881.482	-0.403501	0.0980107	0.167238	3.98121e+06	0	12.2877	5.64e-05	0.507262
BCL7B	513.633	0.0479684	0.791868	0.861329	355542	0	12.2877	0.00204177	1
BCL7C	717.071	-0.353406	0.125566	0.20578	7.6702e+06	528134	3.86029	1.56e-06	0.0140306
BCL9	147.844	0.200731	0.391724	0.514673	7.8637e+06	124586	5.97999	7.13e-06	0.0641272
BCL9L	772.27	0.0820775	0.69943	0.791083	3.24861e+06	0	12.2877	0.000106234	0.955469
BCLAF1	2969.79	-0.081802	0.53634	0.653286	6.07255e+08	6.79143e+07	3.16052	0.00174801	1
BCOR	609.444	-0.0616282	0.747427	0.828331	760441	44220.4	4.10405	2.69e-05	0.241939
BCORL1	410.7	0.77279	8.30918e-09	6.58129e-08	340259	3362.31	6.66104	0.00164003	1
BCR	2950.74	0.258715	0.22202	0.327854	2.01967e+07	1.93311e+07	0.0631951	0.53214	1
BCS1L	979.034	0.727255	6.72659e-07	3.82714e-06	875191	218778	2.00013	0.036885	1
BDH1	703.293	-0.425037	0.0664822	0.120705	2.74106e+06	3.92683e+07	-3.84056	3.89e-05	0.349867
BDH2	400.178	-0.318978	0.0411329	0.0802756	2.98438e+08	1.08566e+08	1.45886	0.00103395	1
BDP1	257.801	-0.486732	0.201528	0.302725	643250	0	12.2877	1.25e-05	0.112425
BECN1	829.878	-1.12246	1.28559e-10	1.31668e-09	9.63212e+06	1.14632e+07	-0.251091	0.0514053	1
BEGAIN	617.993	-0.289768	0.441467	0.564343	0	2.37795e+06	NA	0.000789091	1
BEND3	3.81471	0.189161	0.660829	0.760454	772209	0	12.2877	0.000255657	1
BEND5	362.011	0.233351	0.163909	0.25638	1.64526e+06	233681	2.8157	7.53e-06	0.0677248
BEND7	301.723	0.687743	0.00106809	0.00318016	2.47622e+06	614427	2.01082	9.61e-05	0.864323
BET1	488.002	0.40487	0.00102868	0.00307461	1.76163e+06	0	12.2877	8.5e-06	0.076449
BET1L	555.678	0.0422624	0.71904	0.806813	2.77786e+06	1.49604e+06	0.892825	0.00378671	1
BEX1	3554.2	-0.138367	0.673802	0.770937	0	123592	NA	0.0204171	1
BGN	1968.27	2.04735	4.8807e-10	4.62456e-09	1.05698e+07	1.70316e+07	-0.688273	0.000741291	1
BHMT	13.2767	-0.872674	0.0597968	0.110419	5.01614e+06	1.76764e+06	1.50475	0.441998	1
BHMT2	102.657	0.133101	0.724431	0.81075	1.21107e+06	188601	2.68288	0.0522876	1
BICD1	1174.05	0.678506	0.000173223	0.000615513	6.43059e+06	2.6391e+06	1.28491	0.00697288	1
BICD2	1228.15	-0.11716	0.300818	0.419145	1.97473e+07	7.64651e+06	1.36879	0.000659829	1
BIN1	7795.38	-1.11111	6.1976e-05	0.000241649	1.11114e+08	2416655389	-4.4429	0.000113288	1
BIN2	369.621	-0.0569389	0.807377	0.872798	1.2304e+06	1.88038e+06	-0.611896	0.0114401	1
BIN3	315.961	-0.170448	0.177117	0.273049	4.60048e+06	7.74968e+06	-0.752353	0.00948271	1
BIRC2	1316.65	0.0469401	0.70493	0.795957	1.13318e+07	7.30845e+06	0.632741	0.00208045	1
BIRC5	212.62	0.756261	0.0214033	0.0455529	4.86018e+06	74519	6.02726	7.32e-06	0.0658361
BIRC6	1658.38	-0.215606	0.198349	0.298877	2.54875e+07	8.10486e+06	1.65293	0.0417412	1
BIVM	510.394	0.171599	0.222833	0.328878	338701	1.29092e+06	-1.93031	0.00110338	1
BLM	550.312	1.52966	7.71845e-11	8.16567e-10	2.38141e+06	4.93413e+06	-1.05098	0.00510584	1
BLMH	1066.33	0.496394	7.00045e-07	3.96955e-06	2.89388e+08	1.16595e+08	1.31149	5.43e-05	0.488374
BLOC1S1	167.955	2.23437	5.70394e-16	1.01656e-14	1.9553e+07	1.42618e+07	0.455232	0.0277513	1
BLOC1S2	1128.37	-0.328578	0.0122925	0.0279829	1.28193e+07	1.34164e+07	-0.065679	0.420434	1
BLOC1S5	236.337	0.248372	0.0173751	0.0379978	1.83283e+06	169909	3.43124	4.2e-05	0.377748
BLOC1S6	1474.28	-0.206157	0.0625692	0.114789	148962	61677.5	1.27213	0.538539	1
BLVRA	1218.17	1.03616	2.4364e-11	2.74222e-10	1.54578e+08	1.40638e+08	0.136346	0.225844	1
BLVRB	1201.93	0.981859	6.77618e-05	0.000262298	1.44808e+08	3.09956e+08	-1.09792	0.00426142	1
BMI1	922.953	-0.569555	4.43653e-05	0.000178414	2.20666e+07	2.94645e+06	2.90482	0.000539985	1
BMP1	1873.2	2.17045	1.48043e-27	4.74656e-26	193981	0	12.2877	6.27e-06	0.0563924
BMP2K	367.066	-1.80609	6.77323e-17	1.30104e-15	7.64448e+06	3.94108e+06	0.955828	0.0014931	1
BMPR2	1923.87	-0.291669	0.0752103	0.133872	1.89971e+06	6.0393e+06	-1.6686	3.61e-05	0.324683
BMS1	922.617	0.35914	8.20441e-05	0.000312282	1.11009e+07	1.05951e+06	3.38921	0.00022316	1
BNIP1	327.055	0.409273	0.00264121	0.00714403	1.74043e+07	1.21077e+07	0.52352	0.0181319	1
BNIP2	1037.17	-0.0330578	0.780314	0.852926	1.4348e+07	2.30662e+06	2.637	1.44e-05	0.129514
BNIP3	1784.53	-0.712577	0.000394959	0.00129579	341019	306539	0.153782	0.694083	1
BNIP3L	3666.29	-0.713599	3.52988e-08	2.53152e-07	1.84777e+06	9.54089e+06	-2.36834	1.8e-05	0.161892
BOD1	1147.29	0.428599	1.37645e-05	6.1349e-05	940008	138661	2.76111	3.28e-06	0.0295003
BOD1L1	1525.62	0.0853677	0.675521	0.772248	1.29448e+08	8.18501e+06	3.98324	0.000569024	1
BOLA3	385.664	0.52667	0.000309761	0.00104049	1.60318e+07	1.36872e+07	0.228103	0.0830434	1
BOP1	184.223	0.683029	0.000132945	0.000483481	1.30649e+07	63670.1	7.68086	1.72e-06	0.0154697
BPGM	792.341	0.281877	0.0117376	0.026884	1.62061e+08	1.041e+08	0.638566	0.000323434	1
BPHL	285.101	-0.412011	9.854e-05	0.000368484	8.64177e+06	1.10523e+07	-0.354949	0.00172385	1
BPI	12.454	0.444018	0.35296	0.47437	6.55247e+06	2.24384e+06	1.54607	0.0117499	1
BPNT1	682.816	-0.35637	0.00209312	0.00581242	3.64177e+08	1.34324e+08	1.43893	4.16e-06	0.037415
BPTF	1188.89	0.140768	0.588988	0.700143	8.43009e+07	6.69709e+06	3.65394	1.1e-07	0.00098934
BRAF	752.849	-0.489728	6.51335e-05	0.000252881	2.32703e+07	4.70479e+07	-1.01564	0.000186068	1
BRAP	719.736	0.0730003	0.333043	0.453085	1.17752e+07	5.23797e+06	1.16867	2e-07	0.0017988
BRAT1	3563.93	1.79456	3.72492e-18	7.82597e-17	3.21364e+06	840563	1.93478	0.00199859	1
BRCA1	431.195	0.80433	2.23568e-06	1.1538e-05	371312	242729	0.613282	0.654151	1
BRCA2	142.642	2.18884	2.60025e-14	4.01888e-13	7.42798e+06	248334	4.90262	0.00016527	1
BRCC3	109.464	0.129177	0.609088	0.717345	2.01917e+07	1.69965e+07	0.248524	0.0202053	1
BRD1	1053.05	0.245449	0.0483386	0.0921938	1.85421e+06	0	12.2877	0.000351332	1
BRD2	2652.27	-0.125976	0.333929	0.454131	1.8868e+07	3.25287e+06	2.53615	2.33e-06	0.020956
BRD3	1037.35	-0.585714	0.00325022	0.00861871	1.54517e+08	2.26264e+07	2.77168	4.74e-08	0.000426316
BRD4	2800.39	1.04674	7.63079e-17	1.45785e-15	9.86518e+07	5.8331e+06	4.08001	3.56e-06	0.0320186
BRD7	1853.79	-0.562983	3.45769e-07	2.07093e-06	9.54827e+06	718671	3.73184	0.000228227	1
BRD8	1649.11	0.1862	0.0889125	0.154165	6.26202e+07	2.50942e+06	4.6412	3.9e-05	0.350766
BRD9	1238.94	0.248108	0.0164695	0.0362524	1.67551e+07	1.74369e+06	3.26438	1.08e-07	0.000971352
BRF1	2278.3	0.111724	0.574409	0.687747	5.71703e+06	464346	3.622	1.01e-06	0.00908394
BRI3BP	605.747	-0.932087	6.94795e-09	5.58068e-08	1.13503e+06	4.25975e+06	-1.90804	0.00142905	1
BRINP1	518.186	-1.26477	0.000975286	0.00292948	0	3.58776e+06	NA	3.7e-05	0.332778
BRINP2	1096.36	-0.0897686	0.728137	0.813417	745144	1.14034e+06	-0.613869	0.00353187	1
BRIX1	473.88	-0.189864	0.0896742	0.155218	1.19654e+07	1.10148e+06	3.44134	5.26e-05	0.473084
BRK1	4530.53	0.444209	0.00145176	0.00418677	3.00402e+07	3.3951e+07	-0.176558	0.0439728	1
BRMS1L	335.334	-0.919916	1.25148e-09	1.12113e-08	1.06223e+07	994007	3.4177	3.37e-05	0.303098
BROX	1270.8	-0.251156	0.026428	0.0547589	2.61319e+08	260757108	0.00310694	0.99323	1
BRPF1	734.559	0.572183	5.24822e-08	3.65696e-07	1.22859e+07	1.16019e+06	3.40457	5e-05	0.4497
BRPF3	1015.1	-0.195782	0.247627	0.35835	485295	523184	-0.108456	0.72625	1
BRSK1	2807.78	-1.21651	3.43616e-07	2.05994e-06	1.28351e+06	2.78708e+07	-4.44059	6.11e-05	0.549533
BRSK2	1838.1	-0.284198	0.398147	0.521363	2.01167e+07	8.09238e+07	-2.00817	3.58e-05	0.321985
BRWD3	461.579	0.569069	0.00293562	0.00786191	8.68514e+07	1.64229e+08	-0.919088	6.17e-05	0.55493
BSDC1	2347.54	-0.173675	0.0456205	0.0877656	2.55269e+07	1.72496e+07	0.565456	0.000684844	1
BSG	19003.9	0.874164	9.36287e-07	5.19738e-06	1.41439e+08	2.03815e+08	-0.52708	0.0102782	1
BSN	1164.92	-1.2288	0.000327623	0.00109489	3.53781e+08	6.71668e+08	-0.924892	0.000623618	1
BST1	111.979	0.6783	0.00392897	0.0102207	1.36701e+06	1.96049e+06	-0.520197	0.00901236	1
BST2	3331.33	1.25251	0.000121603	0.000445151	7.64718e+06	5007470	0.610847	0.00965589	1
BTAF1	912.144	-0.286053	0.143858	0.230183	8.48259e+07	3.33584e+06	4.66838	3.29e-07	0.00295903
BTBD1	2305.8	-0.650255	2.99209e-08	2.16911e-07	0	14623.6	NA	0.0196265	1
BTBD10	750.157	-0.463438	0.000446235	0.00144712	960087	491669	0.965477	0.155035	1
BTBD2	4750.19	0.346397	0.103487	0.175165	1.21805e+06	195490	2.6394	0.00017872	1
BTBD8	23.7897	-0.422425	0.216709	0.321481	1.07457e+07	1.20693e+08	-3.48951	8.96e-06	0.0805862
BTBD9	811.008	-0.384013	0.00897986	0.0212663	45978.5	32608.2	0.495727	0.486027	1
BTD	324.002	-0.358032	0.00250716	0.00681664	1.10038e+07	8.54612e+06	0.364665	0.0183909	1
BTF3	6402.84	0.384088	0.00178884	0.00504554	1.28703e+08	5.80264e+07	1.14926	0.00177925	1
BTF3L4	1482.37	-0.179921	0.0746662	0.133058	2.18775e+08	4.41217e+07	2.30989	0.00198646	1
BTG3	888.167	0.678904	2.32364e-05	9.9012e-05	508420	510997	-0.00729407	0.992563	1
BTK	170.26	-0.0939136	0.732901	0.817091	246565	0	12.2877	0.000968881	1
BTN2A1	894.755	0.408611	0.000153441	0.000550826	2.66877e+06	9.96004e+06	-1.89998	0.00471688	1
BTN3A3	733.152	1.12085	3.11889e-10	3.02244e-09	2.89545e+06	1.87802e+06	0.624575	0.0496424	1
BUB1	325.428	2.54957	1.717e-16	3.1952e-15	241095	0	12.2877	0.00111519	1
BUB1B	216.888	2.52724	4.4188e-14	6.69609e-13	351317	10545.9	5.05802	0.0462911	1
BUB3	1511.6	-0.015009	0.896312	0.934459	1.35372e+08	1.65526e+07	3.0318	1.28e-05	0.115123
BUD13	523.104	0.657167	6.3884e-10	5.95846e-09	7.33814e+06	292790	4.64747	0.000548534	1
BUD31	872.721	-0.720426	2.87774e-08	2.08934e-07	8.51601e+07	1.15362e+07	2.88401	6.45e-06	0.0580113
BYSL	445.766	1.01805	7.72489e-15	1.25604e-13	204945	0	12.2877	6.47e-06	0.0581912
BZW1	3014.63	0.0112803	0.92466	0.952957	2.86646e+08	1.00275e+08	1.51531	1.07e-05	0.0962358
BZW2	687.23	0.595796	0.000939627	0.00283291	2.10912e+08	4.08589e+07	2.36792	2.57e-06	0.0231146
C10orf67	12.3693	-1.04872	0.0165367	0.0363819	2.18676e+07	31101806	-0.508204	0.00556049	1
C10orf90	224.967	-1.81811	1.61466e-09	1.42604e-08	0	806557	NA	6.08e-05	0.546835
C11orf24	985.859	0.54004	0.000359226	0.00118913	114330	0	12.2877	0.373901	1
C11orf54	584.681	-0.552808	1.62247e-08	1.22572e-07	6.29986e+07	7.01842e+07	-0.155827	0.28664	1
C11orf68	1537.22	0.287325	0.0688204	0.124206	6.79746e+06	1.58798e+07	-1.22412	0.00591505	1
C11orf96	2129.06	1.18331	0.00032734	0.00109432	2.18255e+07	999373	4.44885	0.00130674	1
C12orf29	435.655	-1.16718	3.03469e-26	9.33602e-25	1.58441e+07	2.2404e+06	2.82211	7.35e-05	0.661059
C12orf4	573.52	0.0503573	0.636615	0.740321	1.71774e+07	1.19118e+07	0.52812	0.00178382	1
C12orf57	488.318	-1.89197	6.4187e-08	4.40602e-07	7.15073e+07	3.69929e+07	0.950844	0.00023993	1
C15orf39	469.995	1.10219	8.97241e-10	8.20471e-09	0	584898	NA	0.0070973	1
C15orf40	384.315	-0.619144	2.23876e-07	1.3885e-06	3.90596e+06	3.71888e+06	0.0708114	0.305475	1
C16orf78	1.51227	1.97983	0.095473	0.163695	1.58847e+07	1.14517e+07	0.472085	0.101477	1
C16orf87	304.239	0.274472	0.0657503	0.119583	388485	0	12.2877	8.56e-07	0.00769886
C17orf107	27.6791	-3.105	2.70985e-25	8.06775e-24	2.59019e+06	2.25101e+06	0.202488	0.0186167	1
C17orf75	298.923	-0.402034	0.000441105	0.00143288	4.47927e+06	725829	2.62556	0.00205271	1
C17orf80	516.457	-0.392168	0.00940149	0.0221336	1.88595e+07	3.58697e+06	2.39446	0.000246918	1
C18orf25	660.9	0.323667	0.017412	0.0380698	3.16742e+06	1.24944e+06	1.34202	0.00167367	1
C18orf32	15.7173	-0.579764	0.0352292	0.0701958	3.11406e+07	1.64051e+07	0.924658	0.000399805	1
C19orf12	742.2	-0.109055	0.280011	0.395542	1.82741e+06	1.3539e+06	0.432679	0.0363086	1
C19orf47	435.476	0.0879063	0.425285	0.548451	8.94604e+06	2.44478e+06	1.87155	0.00843747	1
C19orf53	2859.27	1.04458	3.343e-08	2.4064e-07	2.08177e+07	5.82622e+06	1.83718	0.0065399	1
C1orf109	462.21	0.300727	0.0424912	0.0825525	892405	951660	-0.092748	0.688913	1
C1orf122	4620.49	0.522814	0.0823432	0.144481	292483	0	12.2877	8.4e-07	0.00755496
C1orf174	439.32	0.247677	0.0184804	0.0400991	4.38603e+06	731335	2.58431	0.000126478	1
C1orf198	3330.16	-0.867604	2.8516e-05	0.00011928	1.68402e+07	1.59252e+08	-3.24133	7.29e-05	0.655663
C1orf21	1900.37	-0.245606	0.15384	0.243251	4.49493e+06	9.19489e+06	-1.03253	0.00252738	1
C1orf226	562.238	2.04545	6.48189e-18	1.33933e-16	6.97413e+06	0	12.2877	1.72e-05	0.154697
C1orf50	302.448	0.19823	0.176435	0.272249	4.84842e+06	4.2818e+06	0.179299	0.0735606	1
C1orf52	750.389	-0.191049	0.054022	0.10115	7.03744e+06	1.37086e+06	2.35997	4.68e-05	0.420919
C1QA	8451.06	1.79324	7.89658e-08	5.31508e-07	7.48549e+06	4.98006e+06	0.587936	0.0449685	1
C1QB	9013.35	1.38052	8.29116e-06	3.84898e-05	3.62959e+07	1.6226e+07	1.1615	8.18e-05	0.735709
C1QBP	1934.39	0.103753	0.366898	0.488799	2.21715e+08	1.08161e+08	1.03553	0.0348041	1
C1QC	9362.9	1.37486	3.08586e-06	1.55025e-05	3.0162e+07	1.22161e+07	1.30395	5.56e-05	0.500066
C1QL1	9865.11	3.27781	2.79143e-13	3.9176e-12	7.54149e+07	964869	6.28837	2.87e-05	0.258128
C1QL3	102.691	-2.59727	1.54426e-05	6.80694e-05	0	1.47716e+07	NA	2.13e-05	0.191572
C1QL4	221.479	2.56573	7.83e-08	5.2746e-07	22070.2	8618.5	1.35659	0.523213	1
C1QTNF3	217.185	0.265539	0.279975	0.395506	0	324247	NA	0.000307326	1
C1QTNF9B	4.86698	-2.50699	7.20293e-13	9.62784e-12	123898	14917	3.05412	0.416077	1
C1R	5214.58	3.11492	2.18565e-22	5.74779e-21	2.5546e+07	2.86431e+07	-0.165088	0.173076	1
C1S	1765.8	2.10342	7.97296e-09	6.32793e-08	2.47448e+07	2.92997e+07	-0.243762	0.00992726	1
C2	14.4594	0.140322	0.733256	0.817272	3.44929e+07	6.20506e+06	2.47478	3.42e-06	0.0307595
C2CD2	882.793	0.0978244	0.59837	0.708146	116847	1.43817e+07	-6.94347	0.000482493	1
C2CD2L	777.019	-0.445249	0.00296041	0.00792011	3.13231e+06	2.84364e+07	-3.18244	3.08e-06	0.0277015
C2CD4C	429.697	-0.333802	0.338171	0.458773	72026.9	742311	-3.36541	0.00176188	1
C2CD5	1028.46	-0.27251	0.0267224	0.0552949	3.39037e+07	9.77237e+07	-1.52727	1.16e-05	0.10433
C2orf49	616.594	-0.476988	9.09349e-05	0.00034309	3.46505e+07	8.98094e+06	1.94794	1.31e-06	0.0117821
C2orf69	502.991	-0.619845	2.63079e-07	1.60923e-06	6.30426e+06	9.77313e+06	-0.632493	4.66e-05	0.41912
C2orf72	1825.65	-0.133983	0.520286	0.638393	254284	607482	-1.2564	0.198634	1
C2orf76	258.039	0.102898	0.379509	0.502112	1.58383e+06	1.23922e+06	0.353986	0.0511062	1
C2orf80	270.303	-0.535848	0.130209	0.212152	691321	2.52246e+06	-1.8674	0.00695889	1
C2orf88	510.988	-0.568474	0.0315227	0.0638194	6.90526e+06	1.34305e+07	-0.95975	0.0300782	1
C3	25231.4	1.41438	1.03755e-05	4.73716e-05	4891703876	3085930809	0.664631	0.000516483	1
C3orf38	475.34	0.0656915	0.56371	0.678425	1.59065e+07	2.55699e+06	2.6371	1.75e-06	0.0157395
C3orf70	1247.36	0.385399	0.131469	0.213827	1.45496e+06	0	12.2877	0.000169153	1
C4A	965.314	1.79437	9.33622e-10	8.51129e-09	5.52125e+07	2.51017e+07	1.13721	0.00363931	1
C4B	846.337	1.91011	5.82657e-10	5.46204e-09	1180095830	6.88385e+08	0.777616	0.000253261	1
C4BPA	13.5325	0.950935	0.0829658	0.145402	1.37096e+08	202365433	-0.56178	4.05e-05	0.364257
C4BPB	7.19293	1.06894	0.0223813	0.047377	8.26367e+06	1.10087e+07	-0.413786	0.00476257	1
C5	281.852	0.357983	0.0449168	0.0866181	4.21137e+08	1.82449e+08	1.20679	0.000125576	1
C5orf22	491.551	-0.168659	0.220493	0.325921	1.1981e+07	1.03726e+06	3.5299	6.53e-06	0.0587308
C5orf24	1333.52	-0.452998	0.0043106	0.0110966	1.47227e+07	1.68472e+06	3.12746	4.62e-05	0.415523
C6	18.5309	3.05491	2.77239e-05	0.00011628	8.90401e+07	5.19473e+07	0.777407	0.000211405	1
C6orf120	736.86	-0.871864	3.42908e-11	3.79884e-10	1.2403e+06	1.65437e+06	-0.415594	0.0683239	1
C6orf136	341.692	-0.276486	0.164008	0.256504	0	284497	NA	0.126444	1
C6orf163	20.3279	1.01346	0.00014738	0.000531087	39031.2	3.20461e+06	-6.35938	0.00255698	1
C6orf47	0.0400689	-1.37838	0.686451	NA	395290	0	12.2877	0.000603945	1
C6orf89	3162.54	-0.111479	0.249299	0.360259	1.7271e+06	437108	1.98229	0.00123115	1
C7	253.297	0.349382	0.44302	0.565844	9.34774e+07	3.60083e+07	1.37629	6.2e-05	0.557628
C7orf25	21.4253	0.0755028	0.660869	0.760454	1.04292e+06	1.17038e+06	-0.166343	0.0351069	1
C7orf50	5010.8	1.25343	1.03848e-06	5.72443e-06	1.59482e+06	0	12.2877	3.44e-05	0.309394
C8A	2.93321	2.66972	0.0125849	0.0285714	1.37251e+07	1.10287e+07	0.315555	0.0638026	1
C8B	4.10454	3.73668	0.000150952	0.000542696	1.49653e+07	1.1788e+07	0.344294	0.033818	1
C8G	58.6524	1.7637	3.3888e-08	2.43801e-07	2.75555e+06	5.348e+06	-0.956659	0.00522343	1
C8orf33	1924.17	0.152334	0.183862	0.281257	522624	17131.9	4.93101	7.84e-05	0.70513
C8orf82	1402.46	1.25697	1.09617e-06	6.01002e-06	3.2789e+06	389359	3.07404	0.000197334	1
C9	4.95169	2.70462	0.000107236	0.000397361	1.46939e+08	3.9992e+07	1.87744	4.28e-05	0.384943
C9orf131	18.892	0.752315	0.0563182	0.104869	4.21937e+07	5.30047e+06	2.99284	0.00122608	1
C9orf43	33.9063	-2.65723	2.55378e-32	9.42783e-31	76766.5	0	12.2877	0.116196	1
C9orf50	83.375	1.57002	4.0304e-09	3.36052e-08	228865	131830	0.795814	0.73194	1
C9orf72	487.287	-0.609291	0.00130034	0.00379328	1460033	2.48743e+06	-0.768655	0.0171993	1
C9orf78	1838.56	-0.236073	0.052939	0.099456	4.50523e+07	4.32311e+06	3.38146	1.43e-05	0.128614
C9orf85	257.354	-0.412262	1.03365e-05	4.72268e-05	1.10211e+06	102113	3.43204	0.00201652	1
CA1	4.72874	1.01452	0.0569623	0.10586	5151002452	5322657786	-0.0472936	0.357499	1
CA11	2612.73	-1.34584	0.000510077	0.00163406	1.07115e+06	2.99466e+06	-1.48322	7.13e-06	0.0641272
CA14	211.526	-1.11172	0.00105755	0.00315314	9.14986e+06	3.05725e+07	-1.74041	2.48e-05	0.223051
CA2	2265.2	-1.05826	3.1076e-05	0.000128834	7.82428e+08	1769706908	-1.17748	0.00424284	1
CA3	386.171	3.03899	1.43189e-11	1.65585e-10	2.9142e+07	2.01048e+07	0.535556	0.0426328	1
CA4	268.353	-0.56308	0.182899	0.280037	1.13302e+06	1.03111e+08	-6.50789	2.27e-05	0.204164
CA5B	317.48	-0.386629	0.0227549	0.0480627	0	1406493	NA	1.78e-06	0.0160093
CA8	267.294	-0.153358	0.578735	0.691645	3.57733e+06	2.03169e+06	0.816203	0.0138431	1
CAAP1	360.195	0.253099	0.0733972	0.131219	1.0188e+07	319611	4.99441	0.00186218	1
CAB39	2127.88	-0.576526	1.22051e-06	6.61875e-06	5.67771e+07	1.43202e+08	-1.33467	5.14e-05	0.462292
CAB39L	693.293	-0.857195	2.3687e-05	0.000100766	22358759	5.16437e+07	-1.20775	3.18e-05	0.286009
CABIN1	3562.71	0.961316	6.57948e-10	6.12636e-09	7.41264e+06	718309	3.36731	0.000176374	1
CABLES1	544.572	-1.69304	1.37772e-08	1.05355e-07	150354	190646	-0.342528	0.350921	1
CABLES2	362.314	0.320154	0.0139669	0.031331	3.60937e+06	3.88686e+06	-0.106859	0.261621	1
CABP1	1441.14	-1.38828	0.0109976	0.0253871	113954	9.45813e+06	-6.37503	0.00115253	1
CACFD1	141.492	0.336714	0.0748729	0.133356	144367	78195.9	0.884577	0.0128789	1
CACHD1	750.608	0.73116	0.000107343	0.000397681	7.42831e+06	5.31745e+06	0.482301	0.00833793	1
CACNA1A	1683.88	0.426035	0.215415	0.320108	106705	3.44574e+06	-5.01312	7.65e-06	0.0688041
CACNA1B	417.916	-1.37066	0.00723947	0.0175631	1.69349e+06	1.42073e+08	-6.39049	3.01e-07	0.00270719
CACNA1C	432.535	0.064808	0.768762	0.844035	176603	1.43301e+06	-3.02047	0.00281964	1
CACNA1E	582.293	-0.825681	0.0241934	0.0507609	228025	1.04954e+07	-5.52443	5.05e-06	0.0454197
CACNA2D1	679.041	-1.1012	0.000132329	0.00048155	6.01365e+07	3.30896e+08	-2.46006	2.99e-08	0.000268921
CACNA2D2	201.158	-0.657212	0.028655	0.05877	362082	2.3872e+07	-6.04286	2.49e-05	0.223951
CACNA2D3	170.245	-1.82248	2.28586e-06	1.17734e-05	1.14204e+06	1.15177e+07	-3.33417	5.91e-06	0.0531545
CACNB1	964.579	-0.522634	0.0340733	0.0682118	4.93457e+06	5.01121e+07	-3.34416	5.99e-06	0.0538741
CACNB3	802.333	-0.582016	0.0128231	0.0290426	24528.6	9.53605e+06	-8.60278	5.61e-05	0.504563
CACNB4	584.864	-1.42704	8.10277e-08	5.43781e-07	0	8.89619e+06	NA	0.000396237	1
CACNG2	92.3275	-1.2059	0.029107	0.0595616	290948	842695	-1.53425	0.153125	1
CACNG3	225.454	-2.02369	0.001908	0.00534586	38768.3	8.19527e+06	-7.72377	0.007366	1
CACNG4	1635.89	1.57556	1.81017e-06	9.51683e-06	1.78603e+06	461913	1.95106	0.00254419	1
CACNG7	2093.13	-0.225475	0.343385	0.464295	382619	307386	0.315858	0.651018	1
CACNG8	1124.16	-0.682591	0.0689113	0.124346	547879	1.58984e+07	-4.85888	0.000126967	1
CACTIN	909.326	0.192064	0.19007	0.288974	5.26296e+06	214577	4.61631	0.000435034	1
CACUL1	887.136	-0.228591	0.0417824	0.0813752	7.03453e+06	900798	2.96518	3.98e-05	0.357961
CACYBP	1869.86	-0.684075	2.63597e-09	2.26458e-08	6.87986e+08	8.83358e+08	-0.360618	0.00427683	1
CAD	1570.44	1.32346	5.52364e-26	1.68063e-24	6.90886e+07	1.04114e+07	2.73028	9.27e-05	0.833744
CADM1	2795.44	0.227494	0.217068	0.321878	3.1003e+06	3.82368e+07	-3.62448	9.29e-08	0.000835543
CADM2	1888.41	-1.21937	0.000256133	0.000877145	6.65723e+07	2.81249e+08	-2.07885	0.000286573	1
CADM3	2079.49	-1.65468	1.22033e-06	6.61869e-06	6.31258e+07	6.98206e+08	-3.46735	0.000867188	1
CADM4	7651.14	-0.164851	0.36259	0.484307	5.41789e+07	1.76766e+08	-1.70604	0.000378694	1
CADPS	1466.31	-0.495363	0.0966177	0.165292	7.47488e+06	4.05731e+08	-5.76233	0.000561867	1
CADPS2	457.478	-1.21325	5.69485e-05	0.000223748	2.36875e+06	1.96418e+07	-3.05172	4.64e-05	0.417322
CALB1	169.005	-1.19426	0.00441933	0.0113403	1.27267e+06	1.57304e+08	-6.94955	9.02e-07	0.00811259
CALB2	286.598	-0.492937	0.258923	0.371604	1.42292e+07	1.15197e+08	-3.01718	1.08e-05	0.0971352
CALCOCO1	2712.72	0.0542011	0.640709	0.743877	7.02343e+06	2.72384e+07	-1.95539	4.93e-07	0.00443404
CALCOCO2	1665.85	-0.138002	0.242516	0.352295	6.4829e+06	8.40362e+06	-0.374372	0.0623424	1
CALCR	10.364	1.06817	0.0160961	0.0355214	805989	3.16702e+06	-1.9743	0.000146684	1
CALCRL	1063.26	1.00677	0.00185185	0.0052017	1.15858e+07	5.09528e+06	1.18512	6.21e-05	0.558527
CALD1	5954.09	1.56328	1.08144e-11	1.26953e-10	4.97371e+08	1.03242e+08	2.2683	1.74e-07	0.00156496
CALM1	20973.8	-1.36895	2.91789e-11	3.25485e-10	2692315478	6053165044	-1.16884	0.00733915	1
CALML5	1.30827	-1.01843	0.553233	0.668755	809936	1.60792e+07	-4.31125	1.34e-07	0.0012052
CALR	15773.4	1.00997	1.05448e-10	1.09349e-09	2662697886	8.24552e+08	1.69121	7.51e-05	0.675449
CALU	4475.29	1.39704	9.14608e-09	7.1869e-08	5.25505e+08	1.96459e+08	1.41948	0.00115861	1
CAMK1	149.146	-3.87088	1.77047e-121	3.89936e-119	8.86449e+06	6.02596e+07	-2.76508	0.00044016	1
CAMK1D	1548.47	-1.1593	3.26427e-06	1.63304e-05	3.4041e+07	1.15428e+08	-1.76165	9.7e-07	0.00872418
CAMK1G	194.64	-2.07447	1.39808e-05	6.22346e-05	14510656	1.61886e+07	-0.157861	0.400953	1
CAMK2A	3788.79	-2.66657	1.30618e-06	7.04291e-06	3.44035e+07	3216413048	-6.54675	0.00081725	1
CAMK2B	2584.28	-0.891113	0.025042	0.0522586	1.76802e+08	3269749694	-4.20897	0.000180735	1
CAMK2D	2635.29	0.451655	0.00873655	0.0207636	6.32314e+08	5.29026e+08	0.257301	0.000144949	1
CAMK2G	2005.56	-1.41421	4.05212e-09	3.37717e-08	1.03167e+08	4.33605e+08	-2.07139	8.25e-05	0.742005
CAMK2N1	6501.67	-1.70241	2.22877e-11	2.51804e-10	1.36703e+06	1.26407e+07	-3.20897	6.01e-05	0.540539
CAMK4	400.93	-1.92076	9.07264e-07	5.04783e-06	4.9206e+06	1.94712e+08	-5.30636	5.24e-06	0.0471286
CAMKK1	1077.68	-1.1679	0.000898721	0.00271953	1129181	3.35546e+07	-4.89316	6.69e-05	0.601699
CAMKK2	1802.56	-1.34006	1.1438e-10	1.1817e-09	4.84974e+06	7.83388e+07	-4.01375	0.000342456	1
CAMKV	976.005	-1.75413	0.000213919	0.000745629	1.36568e+07	5.26544e+08	-5.26886	0.00143238	1
CAMLG	1378.74	-0.14441	0.225992	0.33258	1.73919e+07	1.11458e+07	0.641911	0.0507789	1
CAMP	7.75729	0.822969	0.207508	0.310302	1.55636e+06	2.83387e+06	-0.864598	0.0529127	1
CAMSAP1	1470.22	-0.150038	0.292236	0.409399	3.7697e+07	5.75108e+07	-0.609383	0.00147713	1
CAMSAP2	2160.56	-0.28375	0.0693658	0.125056	1.35712e+08	1.0636e+08	0.351584	0.000870846	1
CAMSAP3	463.57	0.0153983	0.971422	0.981849	5.77046e+06	5.13602e+07	-3.15389	6.44e-06	0.0579214
CAMTA1	1903.87	-0.330465	0.0351322	0.0700457	2.23918e+06	5.24152e+06	-1.22702	0.0139221	1
CAND1	2746.45	-0.034784	0.839511	0.895683	1366208523	1580160192	-0.209893	0.00661158	1
CAND2	357.137	-0.437867	0.0064606	0.0158813	1.00238e+07	1.50764e+07	-0.588867	0.00152502	1
CANT1	1364.14	0.752283	5.05638e-08	3.53282e-07	673922	150483	2.16298	0.000789031	1
CANX	16632.5	0.591859	0.000158318	0.000566917	1969172318	1026322647	0.940105	5.5e-06	0.049467
CAP1	5479.25	0.114326	0.403672	0.526977	2225443939	1980217463	0.168434	0.0120898	1
CAP2	819.774	-1.3397	1.60162e-06	8.50343e-06	2.41466e+08	9.28166e+08	-1.94256	1.22e-05	0.109727
CAPG	3492.8	1.32666	8.60939e-06	3.98383e-05	3.65049e+08	2.96354e+08	0.300772	0.0113584	1
CAPN1	2683.39	0.703137	2.28544e-10	2.25536e-09	1.34103e+08	1.69022e+08	-0.333867	0.0101538	1
CAPN2	4894.98	0.693654	6.1745e-08	4.25195e-07	1.77028e+08	124846387	0.503821	0.00721692	1
CAPN5	979.886	1.90873	2.91804e-10	2.83773e-09	5.58161e+08	8.34906e+07	2.741	0.000474386	1
CAPN7	730.656	0.0179392	0.876067	0.920672	1.05916e+07	1.66395e+06	2.67023	3.6e-06	0.0323784
CAPNS1	7463.71	0.775304	2.01155e-06	1.04705e-05	1.78776e+08	1.47834e+08	0.274172	0.0246389	1
CAPRIN1	4413.64	0.0907173	0.516212	0.634792	1.88725e+08	7.08054e+07	1.41435	0.000591611	1
CAPRIN2	1076.25	0.434426	0.00426531	0.0109953	642733	1.14203e+06	-0.829306	0.00040433	1
CAPS	2179.2	1.70855	5.51671e-06	2.64397e-05	1.77053e+06	4.73771e+07	-4.74194	1.19e-05	0.107029
CAPZA1	2083.85	0.156311	0.311296	0.430479	3.1854e+08	3.22296e+08	-0.0169138	0.574861	1
CAPZA2	3144.52	0.00333286	0.978929	0.986898	2.94939e+08	3.96144e+08	-0.425607	0.0101068	1
CAPZB	5892.7	0.342659	0.0028497	0.00765457	5.10327e+08	4.88223e+08	0.0638826	0.225385	1
CARD11	286.737	0.0903902	0.674448	0.771375	5.22014e+06	1.83757e+06	1.50629	0.000151294	1
CARHSP1	928.876	-0.499249	0.000661431	0.00206417	1.19471e+08	7.16624e+07	0.737376	0.000303211	1
CARM1	1904.9	0.634644	4.80707e-06	2.3327e-05	3.93934e+07	3.69329e+07	0.0930483	0.773324	1
CARNS1	3500.43	-2.17932	9.12895e-06	4.20368e-05	158728	6.98074e+07	-8.78068	1.13e-06	0.0101632
CARS2	1349.73	0.722942	2.07818e-05	8.93781e-05	1.71094e+07	9.25913e+06	0.885837	0.0086345	1
CARTPT	50.0302	-2.66515	0.00123706	0.00362753	0	2.30203e+06	NA	0.00018784	1
CASC3	3269.84	-0.0365487	0.735703	0.819366	5.82621e+06	1.21674e+06	2.25954	2.21e-05	0.198767
CASK	1764.64	0.522779	0.00388298	0.0101146	3.58931e+08	2.62878e+08	0.449314	0.000193802	1
CASKIN1	1788.89	-1.07729	0.00404759	0.0104835	3.21523e+07	142791966	-2.15092	7.42e-06	0.0667355
CASKIN2	2130.8	0.622158	0.000637067	0.00199424	3.48107e+06	1.81467e+06	0.939826	0.00894912	1
CASP1	451.762	0.948317	5.96144e-05	0.000233229	1.99496e+07	5.21377e+06	1.93596	4.62e-05	0.415523
CASP14	3.2125	2.65639	0.0230578	0.0486311	0	2.46096e+06	NA	0.00286183	1
CASP2	835.09	1.38245	1.64619e-17	3.30971e-16	5.8084e+06	22544.5	8.00922	3.25e-06	0.0292305
CASP3	1017.62	0.732657	7.22337e-07	4.0858e-06	6.2406e+07	5.50521e+06	3.50282	1.75e-07	0.00157395
CASP6	238.956	1.05025	3.23858e-11	3.59294e-10	4.7846e+06	414955	3.52737	6.93e-05	0.623284
CASP8AP2	458.178	0.0689847	0.718789	0.806648	40597.7	0	12.2877	0.373901	1
CASP9	671.252	0.384988	0.0144471	0.0322943	628521	145445	2.11149	0.0335623	1
CASR	6.52021	2.07611	0.00958429	0.0225079	122951	435704	-1.82527	0.077122	1
CAST	1762.33	-0.263752	0.177552	0.273525	1.47809e+08	1.76303e+08	-0.254317	0.0127606	1
CAT	1243.42	-0.338709	0.0100228	0.0234076	9.8561e+08	8.63339e+08	0.19109	0.0291758	1
CAV1	1698.16	1.93672	1.26074e-09	1.12864e-08	3.42593e+07	1.38701e+07	1.30451	1.05e-05	0.094437
CBFA2T3	138.46	-1.04437	0.00118322	0.00348439	352752	38722	3.18743	0.0288748	1
CBL	1309.38	0.374685	0.017181	0.0376455	4.43975e+07	1.98003e+07	1.16495	0.0013225	1
CBLL1	693.831	0.0118462	0.925413	0.953454	8.19821e+06	1.57177e+06	2.38292	2.29e-05	0.205963
CBR1	2563.78	-1.71615	3.60377e-12	4.45023e-11	3.34802e+08	3663575860	-3.45187	5.06e-05	0.455096
CBR3	174.218	0.0740241	0.669479	0.767055	2.51535e+07	2.28534e+07	0.138351	0.197871	1
CBR4	670.765	-0.193137	0.144782	0.231413	9.42077e+06	1.1969e+07	-0.345385	0.0977334	1
CBX1	2640.85	-0.0464596	0.721813	0.808964	2.37665e+08	78665244	1.59513	0.00829471	1
CBX2	40.596	1.75951	5.89326e-10	5.51922e-09	2.76475e+06	0	12.2877	8.79e-07	0.00790573
CBX3	4375.28	0.767727	5.42008e-08	3.77129e-07	4.89763e+08	3.13984e+07	3.96332	0.000308927	1
CBX4	1421.77	0.0801322	0.606259	0.715016	1.45441e+07	1.11815e+06	3.70125	0.000270212	1
CBX5	4674.37	0.494217	0.00288309	0.00773086	4.11596e+08	3.68391e+07	3.48192	0.000406174	1
CBX6	3517.68	-0.709037	0.000280862	0.000952664	4.35654e+06	520673	3.06473	0.00213045	1
CBX8	456.977	1.38243	2.2675e-14	3.5172e-13	4.16529e+07	3.72579e+06	3.4828	3.37e-05	0.303098
CBY1	497.345	-0.00131525	0.994133	0.996409	655713	0	12.2877	0.000922822	1
CC2D1A	2595.32	1.17532	8.44993e-09	6.68458e-08	3.03181e+07	2.05724e+07	0.559465	4.78e-05	0.429913
CC2D1B	1118.99	-0.248995	0.0264107	0.0547317	9.26168e+06	1.98203e+07	-1.09764	0.000255183	1
CCAR1	1455.33	0.351664	0.009937	0.0232349	2.83404e+08	2.93985e+07	3.26904	2.58e-08	0.000232045
CCAR2	2804.98	0.00272668	0.979454	0.987271	5.70273e+08	7.83379e+07	2.86387	6.69e-06	0.0601699
CCDC102A	307.115	1.91429	4.79836e-20	1.12932e-18	229436	0	12.2877	0.00150286	1
CCDC112	352.988	-0.175472	0.213097	0.317316	721714	2.19543e+06	-1.605	0.00464931	1
CCDC117	428.239	-0.191301	0.135218	0.218631	6.52238e+06	416050	3.97057	4.64e-06	0.0417322
CCDC12	1374.13	1.1136	2.9245e-07	1.77378e-06	2.18157e+07	1.78478e+06	3.61155	4.18e-06	0.0375949
CCDC124	3739.47	1.10591	3.68757e-07	2.19876e-06	5.24277e+07	1.1933e+08	-1.18655	6.28e-05	0.564823
CCDC127	723.964	-0.0591557	0.442045	0.564915	1.10208e+06	2.65773e+06	-1.26996	0.0499175	1
CCDC134	74.0585	0.870789	6.53379e-05	0.00025365	8.11613e+06	388158	4.38608	8.14e-06	0.0732112
CCDC138	157.662	0.268725	0.100261	0.170547	1.4096e+07	9.8596e+06	0.515688	0.0659936	1
CCDC141	28.9563	0.219111	0.506708	0.626084	987147	134722	2.87328	0.188996	1
CCDC146	329.849	0.84418	0.00198352	0.00553664	1.87155e+06	508421	1.88013	0.000115214	1
CCDC149	607.919	-0.220893	0.0351044	0.0700012	470990	0	12.2877	0.000273061	1
CCDC150	110.621	1.14811	2.94698e-06	1.48703e-05	2.40481e+06	924037	1.3799	0.000572713	1
CCDC159	1103.37	-0.87566	0.000213587	0.000744606	51558498	6.40433e+06	3.00909	1.17e-05	0.10523
CCDC168	11.0681	2.24897	2.43361e-05	0.000103267	1.15713e+07	4.88653e+06	1.24367	0.00147334	1
CCDC174	450.129	0.220017	0.0237149	0.0498677	5.51562e+06	618933	3.15567	1.78e-06	0.0160093
CCDC18	131.745	-0.81885	0.000106818	0.000396	1.50664e+06	10617740	-2.81707	0.000242995	1
CCDC22	541.018	0.591899	1.24083e-05	5.57661e-05	2.43635e+07	2.37729e+07	0.0354072	0.725879	1
CCDC25	1020.74	-0.486928	8.41688e-08	5.63244e-07	2.49418e+07	2.25884e+07	0.142983	0.200593	1
CCDC27	8.31399	0.900779	0.0420167	0.0817576	128943	605834	-2.23219	0.250606	1
CCDC28A	386.909	-0.192377	0.181087	0.277888	557996	4.30819e+06	-2.94875	0.000778593	1
CCDC28B	447.13	0.759019	0.000209023	0.000730468	5.01591e+06	1.26399e+06	1.98853	7.47e-05	0.671852
CCDC34	429.84	0.942819	8.8185e-08	5.88452e-07	78801.3	7.96165e+06	-6.6587	0.000139859	1
CCDC43	400.234	-0.628186	1.35789e-13	1.96769e-12	2.11115e+07	1.87461e+07	0.17144	0.143761	1
CCDC47	2622.16	0.123697	0.331188	0.451038	1.33055e+08	3.80634e+07	1.80555	7.74e-06	0.0696136
CCDC50	2002.19	0.18731	0.185365	0.283076	2.90492e+07	5.1437e+06	2.49762	3.93e-05	0.353464
CCDC6	1209.22	-0.180842	0.184645	0.282243	7.14438e+07	1.38386e+08	-0.953817	0.000214012	1
CCDC61	563.13	1.10575	7.75159e-05	0.000296677	264572	78742.1	1.74845	0.012019	1
CCDC62	27.9163	-0.073129	0.756145	0.834766	205324	693974	-1.75698	0.364546	1
CCDC65	145.636	0.60143	0.0225837	0.0477467	741444	0	12.2877	1.85e-05	0.166389
CCDC77	286.975	0.682471	1.02531e-06	5.65832e-06	471936	882926	-0.9037	0.0150511	1
CCDC80	2465.9	1.99813	2.11162e-16	3.8959e-15	275755	0	12.2877	0.00715838	1
CCDC82	1029.88	-0.333034	0.0189413	0.040963	1.85024e+07	1.2678e+06	3.86731	3.12e-05	0.280613
CCDC85A	62.0724	-2.28544	4.5896e-07	2.68944e-06	141565	1.49344e+06	-3.3991	0.00136442	1
CCDC85C	486.753	-1.23996	2.13564e-10	2.11399e-09	294292	0	12.2877	0.0388999	1
CCDC86	455.089	-0.0536094	0.707693	0.797984	1.27692e+07	4.65763e+06	1.455	0.0133308	1
CCDC88A	3712.05	-0.29241	0.126201	0.20662	3.62745e+08	1.27449e+08	1.50903	0.00367257	1
CCDC88C	379.017	0.709465	0.00167011	0.00473962	1.76173e+06	250983	2.81133	0.000103101	0.92729
CCDC89	66.8859	0.90644	0.000769485	0.00236595	18464142	2.16175e+07	-0.227477	0.00781412	1
CCDC9	835.967	0.972508	3.3125e-08	2.38622e-07	3.39061e+06	1.07379e+06	1.65884	0.00299744	1
CCDC90B	1102.84	-0.142737	0.132579	0.215181	1.806e+07	2.4256e+07	-0.425543	0.0237588	1
CCDC91	569.673	-0.46356	0.0013547	0.00393526	7.2852e+07	7.05981e+07	0.0453391	0.298095	1
CCDC92	1734.27	-0.395952	0.0110903	0.0255737	6.27752e+06	1.98237e+07	-1.65896	3.27e-06	0.0294104
CCDC93	1381.24	0.653773	1.73486e-06	9.15566e-06	3.80556e+07	2.10871e+07	0.851749	0.000157638	1
CCDC97	1065.34	0.680684	1.28694e-10	1.31729e-09	1.25458e+06	199802	2.65056	0.00120061	1
CCK	906.753	-1.70435	0.00779232	0.0187436	0	1.0116e+07	NA	2.04e-09	1.83e-05
CCL14	0.894105	1.15191	0.188972	0.287666	1.38719e+06	260641	2.41203	0.000802301	1
CCL5	72.2116	1.41882	9.672e-05	0.000362412	338264	336461	0.00771079	0.980315	1
CCM2	2254.57	0.256141	0.200967	0.302071	170509	534729	-1.64896	0.0671054	1
CCNA2	284.121	0.477272	0.0644391	0.11759	1.10867e+07	31618.6	8.45384	8.74e-06	0.0786076
CCNB1	646.863	1.92251	1.34877e-16	2.52085e-15	1.45609e+07	226801	6.00453	0.000216743	1
CCNB2	338.503	2.35992	5.47901e-15	9.05298e-14	3.35913e+06	22573	7.21735	8.17e-06	0.073481
CCND1	2241.14	0.597346	0.03581	0.0711556	1.97305e+06	0	12.2877	0.00264569	1
CCND2	5366.25	1.61494	5.16302e-10	4.87284e-09	2.14578e+07	98742.1	7.76362	0.000152972	1
CCNH	718.679	-0.557263	6.85139e-11	7.30621e-10	4.83878e+06	40971.3	6.88389	0.00284759	1
CCNK	893.099	0.0689395	0.595556	0.705641	7836188	477421	4.03682	0.00188642	1
CCNL1	1955.79	0.0675483	0.687908	0.782322	2.90734e+06	86122.2	5.07717	0.00105368	1
CCNL2	6995.83	1.19287	7.25509e-08	4.92003e-07	1.15851e+06	43954.5	4.72012	2.11e-05	0.189773
CCNT1	665.68	0.100812	0.465292	0.587438	2.62821e+07	3.04482e+06	3.10965	2.09e-05	0.187975
CCNT2	1014.86	-0.125737	0.366344	0.488227	1.73455e+06	358187	2.27578	0.000233417	1
CCNY	2072.48	-0.500278	8.9926e-05	0.00033968	2.11959e+06	9.07812e+06	-2.09861	0.00159903	1
CCNYL1	386.652	-0.324668	0.0101901	0.0237552	2.90557e+06	1.2897e+06	1.17178	0.000882068	1
CCP110	995.064	-1.74028	1.41642e-19	3.23349e-18	2.69403e+07	1.62308e+07	0.731029	0.00073496	1
CCS	2013.45	1.58767	1.40329e-07	9.01338e-07	2.78889e+07	2.23083e+07	0.32211	0.0691854	1
CCSAP	992.882	-1.03494	3.74188e-09	3.13343e-08	1.34939e+06	1.13508e+07	-3.07241	3.97e-06	0.0357062
CCSER2	1378.56	-0.720038	3.90169e-05	0.000158617	225690	488088	-1.1128	0.0672999	1
CCT2	3808.01	0.65764	0.000726054	0.00224398	1317674433	893852170	0.559886	0.000442285	1
CCT3	5564.35	0.526437	6.71992e-06	3.17238e-05	1167227610	805980956	0.534268	0.00116587	1
CCT4	2164.01	-0.615218	1.10181e-06	6.03923e-06	1772429434	9.97622e+08	0.829164	8.54e-06	0.0768088
CCT5	2164.04	-0.144133	0.364903	0.486776	1686948256	1309925025	0.364931	0.000763934	1
CCT6A	5779.24	0.914668	2.88398e-05	0.000120465	9.88931e+08	7.45699e+08	0.407276	0.00239524	1
CCT6B	97.8372	-0.278374	0.0881895	0.153151	168243	590461	-1.81129	0.0013414	1
CCT7	5772.11	0.537857	8.51481e-06	3.94242e-05	5.26904e+08	442782418	0.250942	8.59e-05	0.772585
CCT8	2729.18	0.379481	5.70352e-05	0.000224066	1841151142	2065977477	-0.166216	0.0767843	1
CCZ1B	408.3	-0.149819	0.344971	0.466025	1.25695e+07	1.09982e+07	0.192659	0.0252469	1
CD109	499.706	0.906951	0.0028354	0.00762196	933832	6.25461e+06	-2.74368	8.75e-05	0.786975
CD14	4651.48	2.12623	3.25424e-10	3.14496e-09	6.49079e+06	1.79972e+06	1.85063	0.000130562	1
CD151	5212.09	2.07364	3.62196e-18	7.6179e-17	1.13526e+06	186979	2.60208	0.0899366	1
CD163	3271.14	3.05986	1.00905e-11	1.18996e-10	8.56168e+06	1.60867e+06	2.41202	8.04e-07	0.00723118
CD163L1	138.576	2.0325	7.68975e-11	8.13753e-10	652133	100307	2.70075	0.170094	1
CD177	8.93051	-0.795017	0.180931	0.277704	494779	0	12.2877	0.000153936	1
CD180	169.25	0.565626	0.0522561	0.0983827	699696	261531	1.41975	0.195254	1
CD200	633.141	-1.12984	1.13466e-06	6.19825e-06	2.25623e+07	9.69963e+07	-2.10402	0.00178081	1
CD276	2855.9	2.12609	7.08097e-26	2.14605e-24	4.43078e+06	535524	3.04854	0.00186104	1
CD2AP	449.415	0.274784	0.115651	0.19222	4.7756e+06	4.40694e+06	0.115904	0.480125	1
CD2BP2	3258.46	0.4913	0.000175288	0.000621938	2.54889e+07	394607	6.01331	0.000355079	1
CD302	130.454	-2.95871	2.31703e-20	5.56819e-19	327396	0	12.2877	0.000155606	1
CD320	2112.79	1.9004	9.16066e-14	1.34914e-12	2.64843e+06	840931	1.65508	0.00293622	1
CD33	194.474	0.570614	0.0247279	0.0517119	69617.5	142104	-1.02943	0.00715643	1
CD34	895.892	0.950428	1.45787e-05	6.46068e-05	5.24113e+06	720050	2.86371	0.00996659	1
CD36	207.704	2.07074	3.51844e-08	2.52471e-07	268530	464282	-0.789915	0.000588946	1
CD38	662.807	-0.138281	0.64952	0.750957	40356.3	6.58072e+07	-10.6712	1.67e-05	0.1502
CD44	7979.53	1.95563	3.04434e-10	2.95486e-09	6.46143e+06	9.07005e+07	-3.81119	6.3e-07	0.00566622
CD46	1831.46	-0.466845	0.00278842	0.0075092	478830	1.65426e+06	-1.7886	0.0276316	1
CD47	3137.25	-0.574589	6.55213e-06	3.09883e-05	1.21973e+08	1158856457	-3.24806	9.45e-06	0.0849933
CD53	1284.85	0.0918394	0.725923	0.811786	9.63167e+06	1.94496e+06	2.30805	1.13e-08	0.000101632
CD55	366.185	-0.997023	1.78391e-05	7.7775e-05	2.0777e+06	4.03723e+07	-4.2803	2.04e-05	0.183478
CD58	299.382	1.22573	4.94707e-09	4.0792e-08	4.01401e+06	2.05588e+06	0.965284	0.0103243	1
CD59	6153.71	0.326279	0.0322088	0.0650198	1.10615e+08	3.50077e+08	-1.66212	1.53e-05	0.137608
CD5L	20.1734	0.808833	0.141627	0.227391	3.7777e+07	1.08318e+07	1.80223	0.000259821	1
CD74	44581.3	1.52553	2.33222e-07	1.4407e-06	2.31897e+07	6.12612e+06	1.92044	2.13e-05	0.191572
CD81	17462.9	0.492442	0.00652853	0.016029	2.72095e+08	1018493980	-1.90425	0.000598607	1
CD82	2013.34	-0.394266	0.0495147	0.0940667	1.77846e+07	3.89407e+07	-1.13065	0.00517761	1
CD84	636.364	-0.025625	0.933844	0.95878	673509	172096	1.96848	0.0458119	1
CD9	4984.19	-0.271769	0.143355	0.229548	4.65364e+08	6505070170	-3.80513	0.00679141	1
CD93	1620.17	2.75133	4.06841e-19	9.06866e-18	1.37846e+07	67730	7.66905	3.93e-05	0.353464
CD99	3.89504	0.218168	0.59142	0.702102	1.14672e+08	5.49653e+07	1.06093	0.00557216	1
CD99L2	690.161	-0.878135	0.00169619	0.00480764	1.23967e+07	1.04915e+08	-3.0812	4.31e-05	0.387641
CDA	57.1478	0.608	0.0196219	0.0422277	1.62655e+06	269111	2.59554	0.00459305	1
CDC123	875.87	-0.409711	0.000561581	0.00177891	4.98947e+06	317766	3.97285	0.000515166	1
CDC16	1582.08	0.0929999	0.379222	0.501802	1.85412e+07	8.23066e+06	1.17166	0.000545179	1
CDC20	670.622	2.16976	1.84706e-13	2.63711e-12	203908	0	12.2877	1.43e-05	0.128614
CDC23	664.016	0.191767	0.146568	0.233725	3.90694e+07	1.13425e+07	1.78431	5.69e-05	0.511759
CDC26	216.459	0.00454312	0.976353	0.985147	2.47587e+07	4.2458e+06	2.54382	3.27e-05	0.294104
CDC27	1166.96	-0.284966	0.0133272	0.030042	3.10252e+07	7.80982e+06	1.99008	4.65e-05	0.418221
CDC34	3563.17	1.25733	2.30287e-07	1.42484e-06	4.58851e+07	20465656	1.16482	0.0003988	1
CDC37	5710.81	0.884587	8.42147e-07	4.70987e-06	6.75924e+08	5.84369e+08	0.209979	0.00807119	1
CDC37L1	522.252	-0.500717	1.72065e-05	7.52286e-05	1.63745e+07	1.43325e+07	0.192156	0.0494087	1
CDC40	453.658	-0.783561	1.20724e-06	6.55503e-06	3.62553e+07	3.10663e+06	3.54477	4.74e-07	0.00426316
CDC42	6051.78	0.208605	0.0345385	0.0690183	4.98845e+08	8.13001e+08	-0.704667	0.000141534	1
CDC42BPA	1854.77	-0.881726	1.35818e-11	1.57673e-10	4.02453e+07	5.17581e+07	-0.362964	0.00195898	1
CDC42BPB	2030.92	-1.36364	6.99835e-10	6.48833e-09	1.78543e+08	3.10471e+08	-0.798191	0.00183194	1
CDC42EP1	3152.26	-0.295123	0.230894	0.338521	3.69036e+07	39819479	-0.109711	0.757982	1
CDC42EP2	536.901	-0.720098	0.0225787	0.04774	1320.78	2.11483e+06	-10.6449	2.48e-05	0.223051
CDC42EP4	5257.79	0.714848	0.000110725	0.000409076	2.80004e+07	2.24161e+07	0.320915	0.0620884	1
CDC42SE1	2046.69	-0.925217	1.18434e-09	1.06541e-08	1.05553e+07	2.42071e+06	2.12446	6.55e-06	0.0589107
CDC42SE2	1423.57	-0.940527	4.59843e-13	6.30747e-12	1.3488e+07	3.12689e+07	-1.21306	6.61e-05	0.594503
CDC45	240.278	3.06086	5.67608e-25	1.66936e-23	682714	0	12.2877	1.2e-06	0.0107928
CDC5L	1272.03	0.00858393	0.939803	0.962931	1.95984e+08	1.70547e+07	3.52249	0.000613047	1
CDC7	463.363	1.13788	1.30295e-08	9.99532e-08	438347	0	12.2877	0.000102958	0.926004
CDC73	938.558	0.0523902	0.723048	0.809833	1.02597e+08	7.08879e+06	3.8553	1.17e-05	0.10523
CDCA2	126.175	2.93571	1.05087e-19	2.4175e-18	2.55267e+06	57604	5.4697	7.36e-05	0.661958
CDCA3	125.906	1.72329	5.53142e-10	5.2067e-09	1.88605e+06	1.54146e+06	0.291069	0.209201	1
CDCA5	547.613	2.03673	3.98921e-15	6.67676e-14	1.41434e+06	0	12.2877	0.000858675	1
CDCA7L	576.996	0.414527	0.197678	0.29812	1.01764e+07	51913.3	7.61491	1.32e-05	0.118721
CDCA8	252.798	2.38151	2.13855e-18	4.56479e-17	274469	0	12.2877	8.24e-07	0.00741106
CDH10	413.799	-0.364573	0.238066	0.346883	4.5052e+06	1.47363e+07	-1.70972	3.73e-06	0.0335476
CDH11	2054.95	1.50735	4.37214e-11	4.76596e-10	1.1133e+07	4.29108e+06	1.37543	3.49e-05	0.313891
CDH13	727.053	-0.642983	0.045067	0.0868428	1.23554e+07	6.21316e+07	-2.33019	3.06e-05	0.275216
CDH18	99.073	-1.87781	0.000380758	0.00125462	0	1.87443e+06	NA	2.89e-06	0.0259927
CDH19	279.974	-0.825379	0.103991	0.175903	0	933654	NA	0.00115714	1
CDH2	3340.16	0.938018	5.68242e-08	3.93687e-07	1.15652e+08	6.08478e+07	0.926509	0.00101131	1
CDH20	790.753	-0.676881	0.028001	0.0575993	3.80933e+06	5.62118e+06	-0.561335	0.0133954	1
CDH3	158.595	1.11726	0.000640595	0.00200431	162145	21936.4	2.88589	0.0200541	1
CDH4	1191.55	1.06931	0.000333556	0.00111271	0	682897	NA	0.000999749	1
CDH5	773.349	0.737511	0.00118189	0.00348075	1.03238e+07	2.92522e+06	1.81936	7.51e-05	0.675449
CDH6	834.926	1.65109	1.85824e-11	2.11918e-10	2.63794e+07	1.37367e+07	0.941377	0.00388318	1
CDH8	193.243	-2.26006	2.78243e-08	2.02553e-07	39872.2	1.06884e+06	-4.74452	0.000270986	1
CDH9	48.0492	-2.19279	0.000341809	0.0011372	0	2014462	NA	0.00111707	1
CDIP1	3044.52	-0.283176	0.151084	0.239724	1.24112e+06	2.00729e+07	-4.01553	0.000237821	1
CDIPT	3090.01	0.545484	0.000790699	0.00242502	95990.7	0	12.2877	0.12023	1
CDK1	516.95	2.31115	6.58399e-15	1.07868e-13	8.58418e+07	673292	6.9943	6.76e-08	0.000607994
CDK10	2857.34	1.51317	1.36751e-09	1.21832e-08	641268	42684.6	3.90914	0.00113569	1
CDK11A	15.2118	0.963489	8.5719e-05	0.000325026	1.96171e+06	74510.3	4.71852	1.77e-05	0.159194
CDK11B	1173.21	0.900376	2.89542e-09	2.46868e-08	1.22185e+08	1.68639e+07	2.85706	7.71e-06	0.0693437
CDK12	878.042	0.410993	0.00727631	0.0176438	2.02777e+07	2.63446e+06	2.94431	3.57e-06	0.0321086
CDK13	1382.99	0.521504	2.05808e-05	8.86019e-05	5.23208e+07	5.0184e+07	0.060156	0.438264	1
CDK14	1293.62	-0.594479	0.00285852	0.00767452	3.17679e+07	3.12505e+07	0.0236907	0.851265	1
CDK16	3649.53	0.340434	0.0081748	0.0195859	4.71905e+06	7.70693e+06	-0.707659	0.000956123	1
CDK17	1195.61	-0.9257	8.002e-11	8.44261e-10	2.25027e+07	4.08258e+07	-0.859384	0.00106991	1
CDK18	3460.11	-1.01029	0.00251055	0.00682492	376949	4.9767e+06	-3.72275	1.49e-05	0.134011
CDK19	1278.46	-1.26156	2.96439e-13	4.14833e-12	1.08436e+07	1.45156e+07	-0.420753	0.018448	1
CDK2	429.996	0.919915	1.27494e-05	5.71667e-05	5.60435e+07	529839	6.72485	1.08e-05	0.0971352
CDK2AP2	1976.63	1.07204	2.28218e-07	1.41316e-06	5.28052e+07	3.05712e+06	4.11044	7.66e-05	0.68894
CDK4	2437.28	0.548993	0.132254	0.214743	4.92383e+08	4.52039e+06	6.76719	1.33e-06	0.011962
CDK5	952.816	0.219552	0.246542	0.356993	5.78147e+07	1.52154e+08	-1.39603	0.000583529	1
CDK5RAP2	1647	0.21235	0.0664507	0.12067	1.86564e+07	1.91566e+06	3.28376	2.84e-07	0.0025543
CDK5RAP3	4116.21	1.01487	1.8428e-06	9.67395e-06	6.81163e+07	1.9247e+07	1.82337	2.99e-05	0.268921
CDK6	2128.28	1.01042	0.000908285	0.00274525	0	293489	NA	0.373901	1
CDK7	360.108	0.731207	9.02069e-14	1.33004e-12	1.92544e+06	0	12.2877	0.000874492	1
CDK9	2901.98	0.878564	5.29205e-07	3.06859e-06	1.89994e+07	2.56397e+06	2.8895	8.61e-08	0.000774383
CDKAL1	372.153	0.468944	0.000933306	0.00281561	8.96612e+06	912417	3.29672	7.94e-05	0.714124
CDKL5	68.7449	-1.82721	4.37452e-05	0.000176176	290669	3.48413e+07	-6.90528	2.56e-05	0.230246
CDKN1B	2449.58	-0.848416	3.01012e-10	2.92508e-09	4.89504e+07	3.01642e+07	0.698485	0.000552568	1
CDKN1C	1506.93	-0.506565	0.168618	0.262369	0	916942	NA	0.00128561	1
CDKN2AIP	523.536	-0.261208	0.0156706	0.034697	2.01487e+08	1.3181e+07	3.93415	1.66e-06	0.01493
CDKN2AIPNL	657.358	0.0346866	0.826823	0.886661	542440	0	12.2877	0.000249077	1
CDKN2B	445.56	1.59318	2.11461e-05	9.07738e-05	751079	0	12.2877	0.000183068	1
CDKN2C	1938.74	1.49608	4.93204e-09	4.06768e-08	5.6378e+07	3.64327e+06	3.95183	8.37e-06	0.0752798
CDKN2D	714.244	-0.619931	0.0255253	0.0531441	7.82526e+06	1.9324e+06	2.01774	2.42e-05	0.217655
CDO1	1001.83	0.257076	0.269058	0.383212	766555	0	12.2877	0.000507406	1
CDON	246.2	0.681833	0.0252514	0.0526418	17193839	2949989	2.54311	0.000739529	1
CDR2L	997.165	-0.642753	0.000197943	0.000694942	258554	2.82354e+06	-3.44897	0.000465048	1
CDS2	2905.48	-0.308177	0.00814829	0.019526	1.25826e+07	1.70332e+07	-0.436921	0.00544239	1
CDV3	3138.37	0.155096	0.191998	0.291254	1.39807e+08	9.21416e+07	0.601508	0.000281219	1
CDYL	678.193	0.23198	0.1185	0.196074	5.90499e+07	2.8424e+06	4.37675	1.57e-06	0.0141206
CEBPB	2598.57	0.693345	0.0152641	0.0338955	137487	0	12.2877	2.52e-05	0.226649
CEBPD	4551.92	1.23236	3.35391e-05	0.000138144	452647	97527.3	2.21451	0.00962363	1
CEBPG	1434.74	0.639739	3.14143e-07	1.8938e-06	734134	0	12.2877	0.000227564	1
CEBPZ	517.064	-1.5135	8.91875e-10	8.16141e-09	1.97533e+07	778348	4.66553	3.85e-06	0.0346269
CECR2	387.139	-0.154986	0.560042	0.675054	1.05658e+06	337004	1.64857	0.00144144	1
CELF1	2870.75	0.392547	0.000181469	0.000642164	1.01183e+08	1.94819e+07	2.37676	0.000518634	1
CELF2	2470.18	-0.359544	0.0362772	0.0719658	1.51678e+08	6.30752e+07	1.26587	0.000362284	1
CELF3	881.922	-0.604989	0.127614	0.208616	4.45934e+06	3.06733e+06	0.539845	0.00454212	1
CELF4	905.413	-1.70867	0.000522904	0.00166943	0	291331	NA	0.000277316	1
CELF5	1002.14	-0.881435	0.0385433	0.0758518	6.76273e+06	1.65777e+07	-1.29357	0.000207185	1
CELSR2	4456.25	-0.244323	0.115329	0.191768	3.19727e+06	1.30115e+06	1.29705	0.00186029	1
CEND1	3378.2	-0.26253	0.48861	0.609395	6.44925e+07	6.39166e+08	-3.30899	2.95e-05	0.265323
CENPB	8056.26	0.502743	0.021653	0.0460098	4.43696e+07	444157	6.64236	6.96e-05	0.625982
CENPC	305.854	-0.359177	0.00927362	0.0218698	4.37747e+06	2.19229e+06	0.997662	0.135041	1
CENPE	285.201	2.59194	2.83844e-18	6.00909e-17	1.59167e+06	1.27671e+07	-3.00381	4.52e-05	0.406529
CENPF	1309.44	2.76671	1.68371e-17	3.38339e-16	7.93165e+07	1.79667e+06	5.46422	0.000111342	1
CENPH	261.554	1.50273	1.52119e-11	1.75389e-10	2.92649e+06	56412.6	5.69701	1.03e-05	0.0926382
CENPI	89.5385	1.81988	3.79016e-11	4.17144e-10	142407	0	12.2877	9.73e-05	0.875116
CENPK	180.149	2.01884	1.79278e-12	2.29807e-11	324843	0	12.2877	0.000572917	1
CENPM	242.457	2.85814	2.04519e-18	4.37273e-17	3.44787e+06	0	12.2877	0.0019744	1
CENPN	204.482	-1.68017	2.41699e-22	6.33466e-21	194029	0	12.2877	0.000109891	0.98836
CENPO	394.986	-1.92679	2.89092e-40	1.30912e-38	434354	0	12.2877	8.68e-05	0.780679
CENPT	1913.64	0.474841	0.0290302	0.0594389	777289	153428	2.34089	8.05e-05	0.724017
CENPV	530.18	-0.772165	0.0114191	0.0262351	120555	9.77025e+06	-6.34064	0.000311302	1
CEP128	96.0583	0.703534	0.000692345	0.00215129	523544	0	12.2877	6.86e-08	0.000616988
CEP135	336.245	1.255	4.70104e-08	3.30142e-07	4.01574e+06	244672	4.03674	3.75e-05	0.337275
CEP164	1289.81	1.02773	2.73188e-12	3.4182e-11	208451	0	12.2877	0.000181079	1
CEP170	1783.13	-0.48497	0.00357987	0.00939833	2.86964e+08	1.65668e+08	0.792578	0.000307865	1
CEP170B	1974.86	-0.464707	0.067644	0.122499	1.67816e+06	6.84066e+07	-5.34919	3.6e-07	0.00323784
CEP192	720.643	0.242682	0.145413	0.232257	1.27658e+06	94517.8	3.75556	0.000468642	1
CEP250	1462	0.807155	8.83791e-12	1.05023e-10	1.17884e+07	1.03173e+06	3.51424	1.18e-05	0.106129
CEP290	557.484	-0.616948	0.00232803	0.00638516	4.84816e+07	6.15633e+06	2.97729	2.66e-06	0.023924
CEP41	167.26	0.220555	0.181314	0.278116	5.12283e+06	5.62733e+06	-0.13551	0.313332	1
CEP44	340.32	-0.481512	5.54144e-05	0.000218273	928599	244336	1.92619	0.183266	1
CEP55	187.756	3.05234	7.04897e-23	1.89486e-21	254236	0	12.2877	0.119263	1
CEP57	892.603	0.220974	0.0949076	0.162956	1.13703e+06	0	12.2877	1.12e-05	0.100733
CEP63	679.73	-0.273645	0.000953149	0.00287033	290156	0	12.2877	3.17e-06	0.028511
CEP68	873.429	-0.665759	1.32706e-05	5.9291e-05	3.11281e+06	1.69827e+06	0.874148	0.00174297	1
CEP78	856.349	0.0662894	0.655566	0.756165	3.3015e+06	33919.6	6.60486	0.000515366	1
CEP85	417.732	-1.07391	6.21239e-13	8.3673e-12	255627	0	12.2877	5.73e-05	0.515356
CEP85L	360.389	0.163161	0.33119	0.451038	7.47871e+06	1.33884e+07	-0.840119	0.000902673	1
CEP89	790.004	1.10728	1.77772e-13	2.54468e-12	218306	45704.6	2.25594	0.0225036	1
CEP97	609.312	-0.90196	2.52285e-08	1.84795e-07	3.05469e+07	1.11436e+07	1.45481	0.000110187	0.991022
CEPT1	434.369	-1.20845	8.86775e-09	6.98944e-08	7.04704e+06	1.8552e+06	1.92544	0.0546047	1
CERK	1782.73	0.0101243	0.942309	0.96453	228449	0	12.2877	4.49e-06	0.0403831
CERS1	2582.46	1.51191	3.70267e-06	1.83655e-05	3.74881e+07	1.00051e+07	1.9057	0.00276635	1
CERS2	1408.17	-2.34016	2.79706e-19	6.27446e-18	8.8833e+06	4.83941e+06	0.876264	0.000556396	1
CERS4	1718.98	0.0415838	0.847535	0.901161	1.18109e+07	4.65169e+06	1.34429	0.000566521	1
CERS5	1538.02	0.521859	2.30898e-05	9.84092e-05	2.25657e+06	286769	2.97617	0.000501701	1
CES1	77.1633	0.269664	0.5685	0.682508	1.82746e+07	4.11657e+06	2.15033	0.395422	1
CETN2	801.255	0.428005	0.0149793	0.0333376	5.30147e+07	9.07696e+07	-0.775818	1.34e-06	0.012052
CETN3	418.162	-0.0343561	0.788134	0.858496	5.9321e+06	2.05405e+06	1.53007	0.00256228	1
CETP	111.372	2.84727	6.66805e-22	1.71402e-20	1.02468e+06	423470	1.27485	0.00887617	1
CFD	607.11	1.64272	6.0669e-05	0.000236996	1.99155e+06	1.22565e+06	0.700344	0.0048395	1
CFDP1	1030.7	0.472322	0.00172026	0.00487155	1.02604e+08	7.60562e+06	3.75388	9.31e-07	0.00837341
CFH	876.989	0.998594	0.00194924	0.00545075	4.35433e+08	3.08374e+08	0.497769	0.00678908	1
CFHR1	4.44863	2.70813	0.000295339	0.000996885	1.51346e+07	6.66537e+06	1.18309	7.64e-05	0.687142
CFHR2	0.448406	0.522884	0.698152	0.790076	5.2904e+06	2.49186e+06	1.08615	0.0130306	1
CFHR3	2.11867	2.19781	0.00785306	0.0188798	603304	630556	-0.0637391	0.837909	1
CFHR5	2.36579	2.50209	0.0104802	0.0243537	770271	646914	0.251791	0.0501993	1
CFI	1316.1	2.67939	1.60554e-17	3.23027e-16	8.88557e+07	4.8083e+07	0.885937	2.8e-05	0.251832
CFL1	16370.4	0.0923546	0.535131	0.652223	14554992345	10558555176	0.463102	0.000110787	0.996418
CFL2	1859.8	-1.57773	1.24174e-25	3.73418e-24	3.60435e+08	9.25467e+08	-1.36044	3.98e-05	0.357961
CFP	139.175	1.53235	1.95392e-08	1.45653e-07	2.23259e+06	1.32561e+06	0.752063	0.0181525	1
CGGBP1	2107.89	9.89997e-05	0.999313	0.99964	7.75271e+07	6.09279e+06	3.66953	2.75e-06	0.0247335
CGN	187.751	-0.135575	0.419503	0.5426	5.79202e+06	763689	2.92301	4.42e-05	0.397535
CGNL1	894.488	-0.0321323	0.884727	0.926382	876412	1.81196e+06	-1.04787	0.00091724	1
CGREF1	532.637	-0.738902	0.00732798	0.0177567	23681.7	232606	-3.29604	0.0295065	1
CGRRF1	344.982	-0.683252	1.75844e-08	1.31919e-07	431667	0	12.2877	0.000401502	1
CHAF1A	774.564	1.33856	1.30452e-13	1.89462e-12	2.56796e+06	266650	3.2676	9.8e-06	0.0881412
CHAF1B	288.849	1.0319	7.25516e-07	4.10078e-06	3.16729e+06	0	12.2877	8.38e-07	0.00753697
CHAMP1	25.2138	-0.409809	0.0746695	0.133058	2.54682e+08	1.12509e+07	4.50058	2.06e-05	0.185276
CHCHD2	8760.09	0.756527	0.000997739	0.0029909	1.48487e+08	4.7141e+07	1.65528	2.17e-05	0.19517
CHCHD3	1349.53	0.714102	1.525e-09	1.3524e-08	3.45766e+08	3.10011e+08	0.157475	0.164051	1
CHCHD4	300.18	-0.251829	0.00870305	0.0206929	5.6296e+07	6.98552e+07	-0.311335	0.0109493	1
CHCHD6	751.246	0.47573	0.0379111	0.0747405	3.99976e+07	9.69697e+07	-1.27762	1.9e-05	0.170886
CHD1	923.796	0.59332	0.000864019	0.00262598	1.2601e+07	454417	4.79337	0.000239593	1
CHD1L	951.174	-0.243125	0.0664957	0.120718	2.82048e+07	2.03498e+06	3.79286	4.49e-06	0.0403831
CHD2	2711.69	0.146711	0.236169	0.344715	3.3585e+07	4.43625e+06	2.9204	2.21e-07	0.00198767
CHD3	3843.96	-0.0757602	0.671009	0.76849	2.6287e+06	0	12.2877	1.1e-07	0.00098934
CHD4	5752.67	0.424858	1.36174e-05	6.07148e-05	7.20989e+08	4.31337e+07	4.06309	8.72e-06	0.0784277
CHD6	1544.49	0.106967	0.534749	0.65192	8.92819e+06	1.44518e+07	-0.694813	0.00208327	1
CHD7	1928.57	0.785222	0.00209971	0.00582654	2.93317e+07	1.57284e+06	4.22102	3.28e-06	0.0295003
CHD8	2006.56	0.328005	0.0021312	0.0059021	3.52379e+07	312145	6.81877	1.64e-05	0.147502
CHD9	1660	0.230124	0.199183	0.299895	2.88651e+06	2.33102e+06	0.308369	0.171562	1
CHDH	721.265	-0.622555	0.000560186	0.00177507	1.04652e+07	1.22593e+07	-0.228273	0.302865	1
CHEK1	387.322	1.34761	2.65177e-13	3.72564e-12	3.22179e+06	0	12.2877	0.000817137	1
CHEK2	206.916	0.537571	0.00374857	0.00979875	2.60777e+07	96865.7	8.07262	5.75e-06	0.0517155
CHERP	1089.28	0.116223	0.515771	0.634367	1.4696e+08	1.55741e+07	3.2382	2.85e-06	0.0256329
CHFR	990.077	0.535087	6.75402e-08	4.60926e-07	1.35252e+06	322011	2.07047	0.033401	1
CHGA	1711.67	-0.966185	0.0887509	0.153968	2.36681e+06	9.9571e+07	-5.39471	1.28e-06	0.0115123
CHGB	1135.58	-0.969957	0.021107	0.0450089	707305	1.07301e+08	-7.24512	0.00120691	1
CHI3L1	70488.5	4.87724	1.2747e-22	3.37507e-21	528813	7.09062e+06	-3.74508	3.95e-05	0.355263
CHIC1	458.473	-1.10538	4.29677e-13	5.91042e-12	2.64649e+06	3.56613e+06	-0.430276	0.00187568	1
CHID1	2203.03	0.828404	9.21475e-08	6.12363e-07	3.85174e+07	2.22361e+07	0.792606	6.49e-07	0.00583711
CHKA	727.134	-1.3921	5.33714e-24	1.51341e-22	278015	0	12.2877	0.000190084	1
CHKB	16.3546	0.370951	0.11717	0.194287	954481	677102	0.495343	0.0214692	1
CHL1	3769.41	-0.0535488	0.8647	0.913075	1.07185e+07	2.29478e+08	-4.42018	9.88e-05	0.888607
CHM	544.039	-0.686515	2.50777e-05	0.000106067	3.48228e+06	8.25498e+06	-1.24523	0.00869954	1
CHML	387.891	-0.134021	0.557292	0.672529	293857	1.13572e+06	-1.95042	0.000104881	0.9433
CHMP1A	3080.47	0.708578	2.17813e-06	1.12589e-05	8.74204e+07	6.19598e+07	0.496638	1.52e-05	0.136709
CHMP1B	982.711	-0.814143	7.867e-12	9.38303e-11	1.11249e+07	1.81978e+07	-0.70997	0.0321857	1
CHMP2A	4006.18	0.914038	7.67959e-06	3.58828e-05	1.18345e+08	7.94456e+07	0.574956	8.55e-06	0.0768987
CHMP2B	886.556	-0.717892	8.45863e-09	6.6901e-08	9.34325e+07	8.34597e+07	0.162844	0.329924	1
CHMP3	1170.53	-0.38266	0.00295711	0.00791346	2.57188e+07	3.17649e+07	-0.304613	0.0827778	1
CHMP4A	45.5393	0.494561	0.0141225	0.0316489	6.02434e+07	3.23228e+07	0.898251	1.19e-05	0.107029
CHMP4B	4043.52	0.110582	0.285123	0.401519	2.65303e+08	2.02743e+08	0.387986	0.000381985	1
CHMP5	1687.64	-0.415372	0.00100218	0.00300237	1.28623e+08	8.23583e+07	0.643163	0.00459235	1
CHMP6	495.359	-0.33452	0.0243366	0.0510008	7.57556e+07	6.21334e+07	0.285984	0.000225116	1
CHMP7	1301.07	0.344367	0.00108734	0.003232	3.03695e+07	1.32156e+07	1.20039	0.00012267	1
CHN1	3511.49	-2.08353	2.00892e-10	1.99263e-09	8.35414e+06	2.28193e+07	-1.44969	0.000120674	1
CHN2	430.904	-2.06712	7.40976e-14	1.09921e-12	623793	1.36652e+07	-4.4533	0.000179102	1
CHORDC1	654.629	-0.200917	0.156203	0.246335	1.13402e+08	1.53177e+08	-0.433744	0.00122808	1
CHP1	1535.85	-0.354154	0.00417494	0.0107824	6.7493e+06	1.68609e+07	-1.32087	0.000178843	1
CHPF2	1577.47	1.28612	5.19897e-13	7.08856e-12	1.01367e+06	59802.4	4.08325	0.00533976	1
CHRDL1	650.51	-0.393533	0.300768	0.419105	813227	2.27612e+06	-1.48485	0.00189086	1
CHRM1	306.338	-1.72473	0.00233995	0.00641422	1.93315e+06	3.07993e+06	-0.671948	0.0209432	1
CHRM3	271.88	-1.41282	0.000525177	0.00167565	1.39598e+06	1.06691e+06	0.387835	0.0369878	1
CHST9	223.262	1.84887	2.7272e-06	1.38351e-05	4.86567e+07	3.24868e+07	0.582783	0.00118825	1
CHTF18	1491.93	2.24318	1.85661e-15	3.19147e-14	2.12556e+06	454908	2.2242	0.000272525	1
CHTOP	2215.24	-0.0352807	0.694283	0.787067	4.35411e+07	3.95789e+06	3.45957	1.06e-05	0.0953364
CHUK	496.983	-0.418356	0.00166673	0.00473142	2.48826e+07	1.24151e+07	1.00304	0.00192603	1
CHURC1	1062.8	-0.683451	4.15542e-05	0.000168121	782448	213409	1.87438	0.00497162	1
CIAO1	2204.26	0.0502119	0.49839	0.618271	2.3513e+07	1.4709e+07	0.676756	0.000108077	0.972045
CIAPIN1	1142.35	0.443834	4.96881e-05	0.000197768	1.84353e+08	7.36905e+07	1.32292	1.38e-05	0.124117
CIB1	1589.83	0.583654	0.00884234	0.020984	4891	119296	-4.60827	0.015418	1
CIC	4276.2	0.710187	2.34887e-07	1.45029e-06	1.06935e+07	2.16409e+06	2.3049	3.61e-05	0.324683
CINP	909.626	-0.324906	0.022903	0.0483334	1.891e+06	389036	2.28117	1.99e-05	0.178981
CIR1	983.374	0.111103	0.40737	0.530893	5.58096e+06	647550	3.10745	1.8e-05	0.161892
CIRBP	16723.1	0.546166	0.00736237	0.0178367	4.27043e+08	7.27759e+07	2.55285	1.85e-06	0.0166389
CISD1	716.857	-0.404492	0.0342809	0.0685849	5.66915e+08	1551218157	-1.4522	4.38e-05	0.393937
CISD2	651.277	-0.596629	2.51507e-07	1.54454e-06	1.37304e+08	4.66102e+07	1.55865	5.21e-06	0.0468587
CISD3	1109.39	0.251766	0.378821	0.501442	653796	4.236e+06	-2.69579	1.43e-05	0.128614
CIT	1374.94	-0.530668	0.0130832	0.0295606	9.78513e+06	8.848e+07	-3.17669	4.92e-08	0.000442505
CIZ1	3328.37	0.664167	1.31797e-08	1.01065e-07	2.86565e+07	611588	5.55016	0.000212049	1
CKAP2	799.781	0.937638	1.11403e-05	5.05007e-05	4.54337e+07	792517	5.84118	7.37e-08	0.000662858
CKAP2L	209.198	2.39957	9.68113e-15	1.56232e-13	135724	0	12.2877	4.63e-07	0.00416422
CKAP4	2074.91	1.41436	1.9637e-16	3.63858e-15	2.03771e+08	8.60855e+07	1.24311	0.000424128	1
CKAP5	3323.6	0.0137187	0.911271	0.944002	5.77897e+08	5.20383e+08	0.151237	0.000802657	1
CKB	30389.2	0.172246	0.572944	0.686463	3827409193	7217656634	-0.915162	0.000224625	1
CKM	24.038	1.8585	7.93775e-09	6.30256e-08	1.10927e+07	1.59513e+07	-0.524072	0.000374317	1
CKMT1A	163.599	-0.291409	0.603467	0.712721	1.17333e+08	1958948050	-4.0614	0.000725104	1
CLASP1	2253.33	0.20244	0.140051	0.225327	2.51743e+08	1.82484e+08	0.464179	0.000252511	1
CLASP2	3838.1	-1.20525	1.99853e-10	1.98334e-09	2.0293e+08	2.45105e+08	-0.272418	0.0044647	1
CLASRP	3346.66	1.22598	1.13817e-06	6.21478e-06	1.89169e+07	1.7939e+06	3.39851	4.9e-05	0.440706
CLCA4	97.2958	-3.27329	5.3857e-09	4.40812e-08	215862	105739	1.0296	0.379992	1
CLCC1	536.378	-2.09932	7.17317e-42	3.34199e-40	4.59523e+07	2.22307e+07	1.04758	0.000118082	1
CLCN3	3577.82	-0.366497	0.0559179	0.104204	5.31789e+06	8.37551e+06	-0.655323	0.0190419	1
CLCN4	1083.89	-1.73363	1.9238e-12	2.45546e-11	159261	2671753	-4.06833	0.0069864	1
CLCN6	1369.23	-0.263968	0.021781	0.0462476	9.64707e+06	5.42066e+06	0.831621	0.00376446	1
CLDN10	321.728	-1.63193	4.85799e-06	2.35506e-05	0	1.06836e+07	NA	1.9e-06	0.0170886
CLDN11	3370.65	-1.92472	3.81007e-06	1.88559e-05	2.05571e+06	7.10659e+08	-8.43338	0.000149516	1
CLDND1	5547.2	-2.3332	7.01704e-20	1.63364e-18	425698	4.98372e+06	-3.54932	0.103416	1
CLEC16A	1151.97	0.374278	0.000105376	0.000391252	2.53302e+06	2.58731e+06	-0.0305978	0.746305	1
CLEC2L	214.328	-0.843406	0.142106	0.22798	7147.24	2.44065e+06	-8.41566	1.49e-06	0.0134011
CLEC3B	60.2029	0.491794	0.127577	0.208564	1.09702e+08	4.57147e+07	1.26286	9.95e-05	0.894903
CLEC4F	6.76526	2.47679	4.19204e-05	0.000169479	728400	248789	1.54981	0.00448082	1
CLGN	160.227	0.644809	0.07952	0.140283	2.47445e+07	1.5925e+07	0.635815	0.000653752	1
CLIC1	2463.12	1.31364	2.43385e-07	1.49846e-06	1.6711e+08	7.48705e+07	1.15833	0.000232696	1
CLIC2	78.8837	0.41086	0.0490523	0.093376	1.02411e+06	164064	2.64203	0.00911091	1
CLIC4	9294.41	0.39681	0.0698398	0.12577	9.4723e+08	8.10593e+08	0.224738	0.0412514	1
CLIC6	66.3733	2.311	9.43315e-07	5.23339e-06	2.36133e+06	1.31087e+06	0.849076	0.445696	1
CLINT1	1258.62	0.322853	0.0492456	0.093661	1.14144e+08	7.12344e+07	0.680211	2.12e-05	0.190673
CLIP1	1989.8	0.393684	0.0206065	0.0440556	1.6e+08	232621434	-0.539911	0.000128777	1
CLIP2	2393.64	0.0917585	0.693184	0.786244	5.01114e+08	3.87983e+08	0.369145	0.000596533	1
CLIP3	4798.57	-0.358053	0.0458075	0.0880816	8.6787e+06	1.07554e+07	-0.309504	0.102983	1
CLK1	2671.07	-0.542413	0.00149212	0.00428724	2102759	596877	1.81678	0.00093336	1
CLK3	1234.47	0.3641	0.00119677	0.00351975	715069	0	12.2877	0.000149187	1
CLK4	746.242	-0.258549	0.100682	0.171135	182119	0	12.2877	0.00116393	1
CLMN	587.144	-1.92393	3.62759e-15	6.0952e-14	1.27308e+07	9.16979e+06	0.473358	0.108086	1
CLN5	674.319	-0.365291	0.00475109	0.0120949	1.28976e+07	1.56562e+06	3.0423	5.86e-07	0.00527048
CLN8	1110.03	-0.7738	3.50161e-08	2.51357e-07	297651	0	12.2877	3.44e-05	0.309394
CLNS1A	2126.55	0.121372	0.242586	0.352358	1.94573e+06	1.14675e+06	0.762754	0.0130731	1
CLP1	233.644	0.652596	6.99698e-09	5.61657e-08	1.03893e+06	0	12.2877	9.21e-05	0.828347
CLPB	549.865	0.47969	0.0002277	0.000788487	3.10584e+07	2.573e+07	0.27153	0.116131	1
CLPP	1599.7	1.04593	5.2923e-09	4.3463e-08	4.45017e+07	7.02018e+06	2.66428	6.39e-06	0.0574717
CLPTM1	4260.74	0.194977	0.102517	0.17382	2.61226e+07	2.20677e+07	0.243363	0.00338492	1
CLPTM1L	2082.79	0.622913	2.02826e-09	1.76814e-08	3.29419e+06	369678	3.15558	0.00140043	1
CLPX	997.836	-0.233947	0.0246875	0.0516438	9.23425e+07	1.94481e+07	2.24737	2.46e-07	0.00221252
CLSPN	147.988	1.81892	4.27458e-08	3.02671e-07	528112	1.73581e+06	-1.7167	8.82e-06	0.0793271
CLSTN1	9370.69	-0.311272	0.0694172	0.125125	8.22801e+07	1.72435e+08	-1.06744	0.000178708	1
CLSTN2	1132.85	-0.574182	0.0654965	0.1192	2.22535e+06	1.7074e+06	0.382228	0.01519	1
CLSTN3	2483.91	-0.324599	0.175544	0.271164	4.96941e+07	1.39605e+07	1.83172	1.63e-05	0.146602
CLTA	3799.6	-0.0711985	0.646795	0.748767	117118338	2.75074e+08	-1.23185	0.000127509	1
CLTB	3572.38	0.438117	0.0718398	0.128827	3.21346e+08	1569968004	-2.28853	0.000548473	1
CLTC	7964.4	-0.250294	0.0686774	0.124005	3199239251	7493671488	-1.22794	9.45e-07	0.00849933
CLU	206172	1.59384	7.12929e-11	7.58794e-10	1.79424e+08	3.922e+08	-1.12822	0.000231038	1
CLUH	3135	1.18107	2.19521e-11	2.48084e-10	4.05478e+07	1.5999e+07	1.34164	3.59e-05	0.322885
CLVS2	268.107	-2.02302	1.15937e-05	5.23664e-05	196713	1.31238e+07	-6.05995	0.000838578	1
CLYBL	220.811	-0.151591	0.414345	0.537658	327621	1.2207e+07	-5.21954	8.49e-05	0.763591
CMAHP	109.377	0.387071	0.096163	0.164703	596627	0	12.2877	0.0109741	1
CMAS	925.293	-0.80713	1.94582e-10	1.93499e-09	8.48374e+07	114416949	-0.431528	0.0129832	1
CMBL	637.516	0.0408848	0.823424	0.884093	8.12238e+06	3.87254e+07	-2.2533	0.000926658	1
CMC1	335.999	-1.84546	1.63888e-64	1.20546e-62	9.5677e+06	1.93593e+07	-1.01678	3.71e-05	0.333677
CMC2	709.09	-0.714705	5.13632e-07	2.98321e-06	2.60745e+06	6.41955e+06	-1.29983	7.16e-05	0.64397
CMIP	2283.39	0.0607799	0.728571	0.813776	843880	285445	1.56383	0.00170169	1
CMPK1	2394.58	-0.21052	0.0402998	0.0788682	2.06051e+08	2.86718e+08	-0.476633	0.0435443	1
CMPK2	280.419	0.328952	0.211273	0.315123	5.39886e+06	4.04157e+06	0.417738	0.507298	1
CMSS1	584.415	0.232017	0.0339679	0.0680219	3.95124e+06	0	12.2877	3.91e-05	0.351665
CMTM5	1137.75	-1.59452	4.61604e-06	2.24704e-05	1.03495e+06	1.21272e+07	-3.55061	4.36e-05	0.392138
CMTR1	1673.12	0.430165	1.33256e-07	8.60467e-07	4.37147e+07	4.92358e+07	-0.171591	0.192349	1
CMTR2	545.053	0.295431	0.0479037	0.0914905	429021	163597	1.3909	0.00223686	1
CNBP	6410.54	-0.067357	0.386841	0.509383	1.81254e+08	3.42569e+07	2.40354	8.81e-06	0.0792371
CNDP1	1819.97	-2.25656	7.2269e-06	3.3923e-05	1.64203e+07	5.65457e+07	-1.78394	2.66e-05	0.23924
CNDP2	5016.42	-0.373053	0.00135701	0.00394109	1815724950	1522857009	0.253765	8.13e-05	0.731212
CNGB1	34.5814	-1.36322	0.0197776	0.0425084	70983.1	1.8829e+06	-4.72934	4.64e-05	0.417322
CNKSR2	649.668	-1.33296	1.58191e-06	8.40568e-06	4.73785e+06	2.16631e+07	-2.19293	0.000377304	1
CNKSR3	508.353	-0.183329	0.324386	0.443957	77439.6	90123.3	-0.218828	0.180196	1
CNN1	180.873	0.983798	0.00447363	0.0114584	0	53982.7	NA	0.00284517	1
CNN2	697.339	0.985734	0.000960363	0.00288892	3.47658e+07	4.22619e+06	3.04024	5.41e-05	0.486575
CNN3	10376.3	1.08065	1.47811e-08	1.125e-07	9.23136e+08	1.74344e+08	2.40461	0.00167886	1
CNNM2	445.086	-2.42706	9.49576e-45	4.68897e-43	539741	4.50038e+06	-3.05971	0.000159181	1
CNNM3	566.215	-0.469274	0.000249012	0.000855031	3.15954e+06	909330	1.79684	7.86e-05	0.706928
CNOT1	2299.86	0.247736	0.111055	0.185833	1.75829e+08	2.33606e+07	2.91203	2.78e-06	0.0250033
CNOT10	542.72	0.306835	0.000442482	0.00143699	6.71253e+07	9.03383e+06	2.89345	0.00302386	1
CNOT11	784.609	0.464845	2.0304e-09	1.76943e-08	1.80969e+07	3.69173e+06	2.29337	0.000393144	1
CNOT2	1681.95	0.451714	0.00785937	0.018892	1.55826e+07	1.4073e+06	3.46894	4.33e-05	0.38944
CNOT3	845.838	0.537689	8.59224e-05	0.0003257	3.4402e+07	7.43592e+06	2.20991	0.000191499	1
CNOT4	829.917	0.511259	2.49118e-05	0.000105456	1.49648e+07	2.23766e+06	2.74152	8.62e-05	0.775283
CNOT6L	687.917	-0.272595	0.0217603	0.0462063	1.33811e+06	63034.7	4.40791	0.000419628	1
CNOT7	1233.06	-0.183656	0.170283	0.264546	2.91731e+06	260435	3.48565	0.000632277	1
CNOT8	1100.94	-0.396441	6.38026e-06	3.0262e-05	2.39917e+06	258581	3.21385	0.00128905	1
CNP	2328.04	-2.43602	1.22512e-13	1.78464e-12	2747906752	49936939359	-4.1837	0.000271552	1
CNPY2	153.265	-0.267789	0.153741	0.243134	1.21475e+08	3.69451e+07	1.71721	0.00105305	1
CNPY3	3138	0.814209	5.2009e-05	0.000206053	8.31389e+07	3.74256e+07	1.1515	0.000583936	1
CNPY4	681.759	0.998223	4.11518e-13	5.6707e-12	8.35155e+06	1.19533e+06	2.80463	0.000163595	1
CNR1	1765	0.80303	0.018324	0.0398056	0	1.49261e+06	NA	0.000139809	1
CNRIP1	1206.58	-0.532383	0.00791475	0.0190086	2.67524e+07	1.7456e+08	-2.70598	0.00349782	1
CNST	610.558	-0.822892	2.80301e-07	1.70687e-06	8.16449e+06	6.45475e+06	0.339001	0.0223687	1
CNTFR	1294.7	-0.112335	0.702584	0.793863	2.63482e+07	2.2234e+07	0.244937	0.099963	1
CNTLN	262.266	0.750109	1.14031e-05	5.15773e-05	452405	633861	-0.486552	0.0353624	1
CNTN1	2930.59	-1.01181	0.00440472	0.0113051	293913889	3084619760	-3.39163	0.000150056	1
CNTN2	4326.09	-2.03069	1.83088e-06	9.6166e-06	3.72512e+06	1.28535e+08	-5.10873	6.33e-07	0.0056932
CNTN3	135.145	-1.26008	0.00881806	0.0209355	3.53762e+06	3.94875e+06	-0.158616	0.42086	1
CNTN4	85.1681	-1.83789	4.28998e-06	2.10417e-05	0	2.29089e+06	NA	3.81e-05	0.342671
CNTN5	54.8783	-1.79369	1.2139e-05	5.46319e-05	71673.9	3.62263e+06	-5.65945	1.42e-06	0.0127715
CNTNAP1	1620.94	-0.720797	0.000202621	0.000709675	3.84658e+06	2.00563e+08	-5.70433	9.96e-07	0.00895802
CNTNAP2	741.473	-1.91786	1.14896e-05	5.19141e-05	1.59589e+07	1.45456e+08	-3.18815	0.0012018	1
CNTNAP4	830.255	-2.388	4.14868e-07	2.45482e-06	2.52734e+06	1.53211e+07	-2.59983	0.00269653	1
CNTNAP5	53.0147	-1.23659	0.00905307	0.0214109	48945.6	4.25154e+06	-6.44066	1.27e-06	0.0114224
CNTRL	609.666	0.597271	0.000272702	0.000926851	3.16942e+07	4.73973e+07	-0.580587	0.0229878	1
COA1	1108.99	0.227758	0.00322005	0.00854923	1.67113e+06	2.97785e+06	-0.833448	0.00494695	1
COA3	1621	0.443638	0.0141527	0.031713	6.14446e+06	8.70282e+06	-0.502196	4.7e-06	0.0422718
COA4	1100.74	0.531075	5.31169e-05	0.000209949	3.00069e+06	272645	3.4602	0.0161283	1
COA5	1267.71	-0.147014	0.148911	0.236906	7.74921e+06	1.23822e+07	-0.676152	0.000330217	1
COA6	368.437	0.152479	0.318017	0.437421	5.03846e+07	5.26531e+07	-0.0635368	0.589496	1
COASY	1570	0.600355	1.05707e-06	5.81704e-06	8.58075e+07	6.43793e+07	0.414507	0.0161319	1
COBL	2139.69	-1.50847	1.18305e-08	9.13703e-08	1.76877e+06	8.5494e+06	-2.27308	7.36e-06	0.0661958
COBLL1	437.963	0.0459513	0.831962	0.890374	3.49632e+06	1.71676e+06	1.02615	0.0623013	1
COG1	788.043	-0.871308	1.23268e-16	2.31056e-15	9.84392e+06	1.87842e+06	2.38972	0.000148165	1
COG2	750.275	0.251821	0.00719062	0.0174523	4.88897e+07	8.07729e+06	2.59759	3.6e-08	0.000323784
COG3	620.566	-0.22119	0.0272622	0.0562679	4.02809e+07	1.25337e+07	1.68429	7.32e-05	0.658361
COG4	2332.68	0.742987	3.54641e-08	2.54243e-07	4.83221e+07	1.18541e+07	2.02729	2.99e-05	0.268921
COG5	751.833	-1.00204	5.55583e-09	4.53296e-08	3.25367e+07	8.96484e+06	1.85972	3.86e-05	0.347168
COG6	564.062	-0.409657	0.00647445	0.0159103	1.75004e+07	6.93764e+06	1.33487	0.000123465	1
COG7	665.116	0.384892	0.00202975	0.00564899	3.0168e+07	4.92458e+06	2.61494	5.38e-06	0.0483877
COG8	350.225	-1.83373	5.54617e-59	3.63767e-57	1.14348e+07	1.66375e+06	2.78092	1.11e-06	0.00998334
COIL	464.654	0.176658	0.126272	0.2067	2.4999e+07	4.14395e+06	2.59279	1.79e-06	0.0160993
COL11A1	856.527	1.37242	0.000226076	0.000783285	4.89589e+06	1865.77	11.3576	0.000140434	1
COL11A2	370.158	0.0494074	0.848176	0.901679	2.63039e+06	39220.4	6.06753	1.83e-05	0.16459
COL12A1	782.742	2.14803	4.3805e-09	3.63834e-08	3.05403e+06	24442.2	6.9652	6.27e-05	0.563924
COL15A1	366.784	2.80331	3.46104e-14	5.29024e-13	2.79247e+06	79334.2	5.13746	0.00154698	1
COL17A1	29.7138	0.0546354	0.89531	0.933756	556764	836444	-0.587204	0.490819	1
COL18A1	4938.66	1.56084	2.05699e-08	1.52633e-07	3.69429e+07	3.91065e+06	3.23982	2.74e-06	0.0246436
COL1A1	16060.2	5.38717	2.43392e-28	8.00899e-27	1.63349e+07	248069	6.04108	1.48e-05	0.133111
COL1A2	12345.7	4.44346	3.40635e-24	9.75188e-23	2.34744e+06	0	12.2877	0.373901	1
COL20A1	3847.92	2.88876	1.20893e-08	9.31457e-08	1.09185e+07	722003	3.91863	1.87e-05	0.168188
COL24A1	96.5647	0.247501	0.551276	0.666909	6.47297e+06	2.35302e+06	1.45992	0.000596927	1
COL25A1	59.6264	-0.0701465	0.88111	0.924093	80500.6	0	12.2877	0.174293	1
COL27A1	1049.96	2.27482	1.12781e-17	2.29608e-16	2.6311e+06	345504	2.92889	1.8e-05	0.161892
COL28A1	353.259	1.11205	0.00825159	0.0197393	466278	0	12.2877	0.00209676	1
COL3A1	13039.2	5.59873	1.4218e-28	4.72266e-27	2.17966e+06	237516	3.198	7.39e-05	0.664657
COL4A2	12057.5	3.80855	3.38469e-32	1.24479e-30	279784	0	12.2877	0.0286757	1
COL4A3	103.153	0.595037	0.122439	0.201482	1.12841e+06	727931	0.632417	0.000759481	1
COL4A4	108.128	0.931521	0.00584376	0.0145299	850120	654640	0.376963	0.134255	1
COL4A5	1253.16	-1.8687	5.22751e-11	5.65543e-10	0	526362	NA	6.55e-05	0.589107
COL4A6	168.482	2.23302	3.24692e-10	3.14023e-09	1.33003e+06	49991.7	4.73362	4.51e-05	0.405629
COL5A2	3615.07	2.88812	5.75879e-17	1.11114e-15	180705	0	12.2877	4.37e-05	0.393038
COL6A1	15264.5	3.03178	1.37703e-27	4.42237e-26	6.54544e+07	6.17527e+06	3.40592	4.7e-05	0.422718
COL6A2	13160.7	4.72727	2.64033e-31	9.4678e-30	4.34148e+06	1.52646e+06	1.508	0.00043237	1
COL6A3	2746.26	5.05391	8.64182e-24	2.4169e-22	5.81477e+07	1.30963e+07	2.15056	0.000255491	1
COL9A2	2263.76	-0.702634	0.00960815	0.0225597	0	295030	NA	0.00048392	1
COL9A3	3175.78	0.00919021	0.979706	0.987399	558531	0	12.2877	0.000159303	1
COLEC11	67.156	2.27454	3.60077e-10	3.46258e-09	438402	281751	0.637834	0.00301386	1
COLGALT1	3021	1.54834	7.32826e-21	1.80016e-19	1.86743e+07	4.38801e+06	2.08941	0.000489133	1
COLGALT2	2301.73	-0.0762857	0.742702	0.824768	5.70166e+06	1.87318e+06	1.60589	0.000135355	1
COLQ	206.33	0.670277	0.00627153	0.0154626	68374456	33559326	1.02674	0.000759742	1
COMMD1	624.116	0.552955	0.000810237	0.00247926	6.68565e+06	4.16521e+06	0.682679	0.0500614	1
COMMD10	350.698	-0.108123	0.416257	0.539608	4.23488e+07	1.75739e+07	1.26889	0.000115085	1
COMMD2	866.989	-0.047149	0.749637	0.829973	2.83005e+07	1.6569e+07	0.772338	0.00383838	1
COMMD3	342.135	0.865008	0.000215949	0.000752083	1.78046e+07	10376148	0.778983	0.000136441	1
COMMD4	2161.24	1.19484	3.83097e-07	2.27761e-06	4.40061e+07	1.73393e+07	1.34366	0.000380105	1
COMMD5	618.888	0.508298	0.000752092	0.00231652	5.87278e+06	2.98368e+06	0.976951	0.000238747	1
COMMD6	1588.29	0.828832	0.000230871	0.000797828	2.02181e+06	179967	3.48984	0.00409928	1
COMMD7	1402.41	0.365403	0.000414677	0.00135407	2.19085e+07	8.05251e+06	1.44398	0.000136901	1
COMMD8	296.317	-0.202971	0.125467	0.205635	1.40848e+07	6.879e+06	1.03387	0.00508768	1
COMMD9	1147.38	0.198824	0.112365	0.187645	1.7934e+07	1.02095e+07	0.812786	0.00151517	1
COMP	19.7154	3.10757	1.13714e-07	7.43319e-07	102999	0	12.2877	0.000111769	1
COMT	3341.49	0.414959	0.00952781	0.0223916	2.21419e+08	9.2741e+07	1.2555	7.06e-06	0.0634976
COPA	5064.03	0.0608875	0.627371	0.73278	6.29278e+08	1.34691e+08	2.22404	3.39e-07	0.00304897
COPB1	1871.7	0.262004	0.045729	0.0879437	4.04087e+08	1.11372e+08	1.85928	6.84e-09	6.15e-05
COPB2	2802.52	0.148706	0.244899	0.355025	6.02449e+08	1.46797e+08	2.03701	6.95e-05	0.625083
COPE	3764.07	1.1922	2.86436e-07	1.74085e-06	7.01384e+07	2.00993e+07	1.80306	0.000104643	0.941159
COPG1	3197.2	0.701726	2.35779e-12	2.97995e-11	2.93967e+08	5.78055e+07	2.34638	1.61e-05	0.144803
COPG2	132.567	-0.809307	7.32732e-08	4.96554e-07	1.15806e+08	1.4399e+07	3.00766	0.000789666	1
COPRS	1645.32	0.390717	0.0294688	0.0601948	600764	489727	0.294822	0.127929	1
COPS2	1221.19	-0.598141	2.14299e-06	1.10979e-05	181479116	1.96762e+08	-0.116651	0.0997974	1
COPS3	1231.36	-0.0853023	0.378488	0.501155	1.41331e+08	1.67947e+08	-0.248928	0.0633433	1
COPS4	928.918	-0.332394	0.0023908	0.00653557	1.81608e+08	2.13552e+08	-0.23376	0.0157808	1
COPS5	1040.92	-0.0318661	0.617671	0.724977	1.10128e+08	1.16714e+08	-0.0837915	0.168308	1
COPS6	3746.34	0.7361	1.48653e-07	9.50862e-07	8.27341e+07	9.07228e+07	-0.132983	0.207721	1
COPS7A	2057	-0.0889022	0.403352	0.526666	1.04166e+08	8.02783e+07	0.3758	0.0186082	1
COPS7B	960.321	-0.028201	0.707331	0.797749	1.60559e+07	2.50271e+07	-0.640386	0.001192	1
COPS8	1875.76	-0.120283	0.186253	0.284241	7.2705e+06	7.41763e+06	-0.0289025	0.744238	1
COPZ1	2903.44	0.557959	1.67642e-08	1.26254e-07	1.35729e+08	1.61756e+08	-0.253089	0.801931	1
COQ10A	390.063	0.0976798	0.542412	0.65875	1.05272e+06	3.10176e+06	-1.55897	2.85e-05	0.256329
COQ10B	578.295	-0.333958	0.00572364	0.0142688	1.4313e+06	4.25885e+06	-1.57313	0.00079363	1
COQ3	180.442	-0.114634	0.455757	0.57813	1.02058e+07	1.29005e+07	-0.338031	0.056203	1
COQ5	641.374	-0.204982	0.0205943	0.0440391	5.35182e+06	6.19028e+06	-0.209976	0.814981	1
COQ6	119.242	-2.69158	6.95548e-71	5.83583e-69	907934	1.68842e+06	-0.895011	0.000237605	1
COQ9	1012.8	0.378621	0.00202281	0.00563333	1.02894e+07	2.04617e+07	-0.991772	0.00900341	1
CORO1A	2338.47	0.22926	0.332754	0.452772	2.19749e+08	8.42246e+08	-1.93838	0.0047309	1
CORO1B	2790.66	0.996315	5.43188e-08	3.77882e-07	1.08108e+08	8.02941e+07	0.429115	0.0223965	1
CORO1C	4235.61	0.665975	3.00029e-05	0.000124893	703944577	3.609e+08	0.963862	0.0037298	1
CORO2A	83.876	-0.639194	0.0308512	0.0626806	12850.4	3.10311e+06	-7.91575	0.000732999	1
CORO2B	2820.53	-0.266657	0.133308	0.216083	4.24112e+07	1.11257e+08	-1.39138	0.000423961	1
CORO6	462.09	-0.329035	0.391872	0.51478	342797	358763	-0.0656778	0.822808	1
CORO7	734.138	1.23362	3.44078e-05	0.000141317	109337553	2.48514e+07	2.13739	0.000272872	1
COTL1	5400.27	0.888388	5.91135e-07	3.39771e-06	9.72979e+08	6.22341e+08	0.644704	0.00108601	1
COX11	921.953	-0.57817	9.3809e-12	1.10965e-10	61626.7	173591	-1.49406	0.0946931	1
COX14	501.762	0.54112	0.0191001	0.0412513	1.1762e+06	2.47141e+06	-1.0712	0.00172961	1
COX16	220.69	0.394397	0.0139547	0.0313073	3.65802e+06	1.1044e+06	1.72779	9.96e-05	0.895802
COX17	778.455	0.390374	0.0386593	0.0760145	1.00125e+08	4.21501e+07	1.2482	5.13e-05	0.461392
COX18	406.132	-0.356074	1.12874e-05	5.11076e-05	469680	190602	1.30111	0.218418	1
COX19	467.437	0.233347	0.0617662	0.113498	2.9651e+06	4141996	-0.482244	0.0100317	1
COX20	260.336	-4.23283	7.75235e-140	2.44312e-137	2.9419e+07	1.97499e+07	0.574902	0.00607152	1
COX4I1	9766.8	0.133154	0.548901	0.664725	4.5432e+08	8.46453e+08	-0.897722	0.000554494	1
COX5A	1831.76	-0.211738	0.229023	0.3363	1.62534e+08	3.03096e+08	-0.899039	0.000765187	1
COX5B	4787.34	0.0641842	0.760917	0.838422	4.99782e+08	8.14065e+08	-0.703845	0.000816462	1
COX6A1	598.301	1.09322	1.11389e-07	7.28987e-07	0	3.82103e+06	NA	8.13e-05	0.731212
COX6B1	4648.09	0.943024	1.95176e-05	8.43716e-05	1.82805e+07	5.95521e+07	-1.70385	0.000123238	1
COX6C	3746.95	0.280584	0.133047	0.215714	9.22751e+08	7.39821e+08	0.318764	0.025247	1
COX7A1	690.92	0.630988	0.127937	0.209064	770081	8.83948e+06	-3.52088	4.34e-05	0.39034
COX7A2	2954.14	0.253515	0.175667	0.271301	9.79187e+07	1.28704e+08	-0.394402	0.0652975	1
COX7A2L	1638.38	-0.315639	0.0112643	0.0259255	4.55421e+07	9.98412e+07	-1.13244	0.000346186	1
COX7B	1786.7	0.263594	0.0787141	0.139108	1.33757e+07	2.93367e+07	-1.13309	0.00207978	1
COX7C	6044.06	0.545824	0.00788814	0.0189547	1.94194e+08	1.83166e+08	0.084351	0.443855	1
COX8A	1033.79	1.79528	1.49949e-19	3.42111e-18	1.18348e+07	8.57912e+06	0.464132	0.0462594	1
CP	1099.48	0.953194	0.0291923	0.0597078	1373651454	4.12795e+08	1.73452	0.000909142	1
CPB2	7.12337	-1.29107	0.000282659	0.00095808	37310598	7.25432e+06	2.36267	6.55e-07	0.00589107
CPD	2312.92	0.15699	0.512307	0.631131	1.89734e+07	1.0583e+07	0.842236	0.000102817	0.924736
CPE	14677.6	-0.843617	0.000611743	0.00192288	1.88842e+07	8.42352e+07	-2.15724	5.15e-05	0.463191
CPEB2	938.581	-0.94586	5.95833e-07	3.42421e-06	161255	2.53079e+06	-3.97217	0.000434226	1
CPEB3	308.703	-1.69825	8.69017e-10	7.96352e-09	16920.8	1.04047e+06	-5.94229	9.6e-05	0.863424
CPEB4	1755.8	-0.455813	0.013097	0.0295884	283596	2.30883e+06	-3.02525	0.00027528	1
CPLX1	2823.73	-0.521077	0.28424	0.400451	7.94129e+06	9.20513e+07	-3.53499	1.26e-05	0.113324
CPLX2	5371.24	-1.60506	0.00742495	0.0179693	8.52646e+06	4.73781e+08	-5.79613	1.52e-09	1.37e-05
CPM	1343.69	-0.403046	0.168107	0.261696	7.64971e+06	3.1835e+07	-2.05714	1.19e-05	0.107029
CPN1	2.58903	3.07169	0.0283972	0.0582968	706203	1.24554e+06	-0.81862	0.103189	1
CPN2	3.59316	2.7997	0.00601292	0.0148989	1.76465e+07	7.87847e+06	1.1634	0.00116578	1
CPNE1	2676.97	1.59097	3.0397e-18	6.42113e-17	135089502	2.26154e+07	2.57854	0.000186841	1
CPNE2	2766.99	0.259608	0.119397	0.197291	2.19277e+07	2.87203e+07	-0.389316	0.00112834	1
CPNE3	1921.71	0.476549	0.00326803	0.00866119	4.01467e+08	1.56361e+08	1.3604	9.23e-05	0.830146
CPNE4	359.561	-0.265427	0.524378	0.642145	1.05036e+06	5.20958e+07	-5.63221	2.56e-06	0.0230246
CPNE5	1212.9	-0.0808691	0.806199	0.87195	1.77549e+06	9.55527e+07	-5.75001	4.86e-05	0.437108
CPNE6	833.733	-0.814745	0.133907	0.21691	7.25562e+08	4.1024e+08	0.822629	0.0213641	1
CPNE7	213.418	-0.344467	0.447498	0.570247	827394	2.89817e+07	-5.13042	2.6e-05	0.233844
CPNE8	228.866	-0.704228	0.0200316	0.0430002	0	8.25406e+06	NA	7.26e-07	0.00652964
CPNE9	115.387	-1.26155	0.00416877	0.0107686	29657.7	5.42015e+06	-7.51378	1.39e-07	0.00125017
CPOX	749.874	-1.47552	1.8263e-18	3.92639e-17	3.68095e+08	1.22438e+08	1.58803	0.000379176	1
CPPED1	413.013	-1.0796	2.14389e-06	1.10982e-05	2.15437e+06	6.61737e+07	-4.94092	1.33e-05	0.11962
CPQ	706.023	-0.356303	0.11387	0.189721	3.23894e+06	1.59179e+07	-2.29705	0.00504984	1
CPS1	322.884	0.12138	0.64019	0.743318	7.09993e+07	3.83429e+07	0.888846	0.499495	1
CPSF1	2847.5	1.38358	1.65067e-12	2.12486e-11	4.40252e+07	2.35892e+06	4.22213	1.37e-06	0.0123218
CPSF2	987.85	-0.100584	0.426779	0.549924	4.26074e+07	3.26424e+06	3.70628	1.9e-05	0.170886
CPSF3	894.129	0.667443	6.05572e-10	5.66179e-09	6.38667e+07	2.14751e+06	4.89433	1.99e-06	0.0178981
CPSF4	1622.01	0.932792	5.30198e-09	4.35149e-08	4.18334e+07	2.97322e+06	3.81456	7.68e-07	0.00690739
CPSF6	2073.8	0.34278	0.0880928	0.153004	2.09706e+08	4.58917e+07	2.19206	0.00384568	1
CPSF7	2486	0.241738	0.0259475	0.0539101	1.60727e+08	1.88213e+07	3.09417	1e-06	0.008994
CPT1A	1232.52	0.913356	3.329e-08	2.39722e-07	5.35009e+07	1.08116e+07	2.30698	0.00616565	1
CPT2	320.672	-1.11098	8.03372e-16	1.41486e-14	6.79545e+07	5.67995e+07	0.25869	0.0275896	1
CPVL	1045.96	0.811686	0.00267297	0.00722086	2.60811e+07	2.33746e+06	3.48	4.37e-06	0.0393038
CRABP1	182.605	1.29862	0.0247231	0.0517072	935418	5.66379e+06	-2.59809	3.79e-05	0.340873
CRABP2	290.757	2.00317	8.33683e-11	8.77439e-10	2.51446e+07	5.6666e+06	2.1497	4.26e-05	0.383144
CRAT	1928.33	0.622468	3.23584e-05	0.00013365	2.14955e+08	2.29581e+08	-0.0949676	0.0347777	1
CRBN	796.776	-1.37081	3.22073e-39	1.42517e-37	2.9218e+07	4.4054e+07	-0.592417	0.013674	1
CRCP	1177.7	0.148457	0.193179	0.292726	950366	630697	0.591536	0.0391087	1
CREB1	1070.3	0.0600802	0.604639	0.713735	8.47428e+07	1.00144e+07	3.08102	1.79e-05	0.160993
CREB3L2	1055.66	0.501138	0.0132041	0.0298079	178858	198246	-0.148479	0.842221	1
CREB5	1532.68	-0.152123	0.416128	0.539477	801035	30198.3	4.72933	5.6e-05	0.503664
CREBBP	2491.55	0.576235	5.64059e-06	2.69933e-05	5.9204e+07	3.95156e+06	3.9052	0.000662019	1
CREG1	1917.66	-0.357504	0.0997319	0.169744	248502	442898	-0.833717	0.486686	1
CRELD1	1449.75	0.324303	0.029008	0.0594092	3.29436e+06	2.52892e+07	-2.94045	3.09e-06	0.0277915
CRELD2	1399.89	0.809007	1.69101e-06	8.93883e-06	1.52348e+07	3.50222e+06	2.12103	9.23e-05	0.830146
CRHBP	103.508	-2.07354	9.52807e-08	6.32317e-07	45843.2	4.46691e+06	-6.60642	0.000116207	1
CRIP2	3557.31	0.978479	3.1016e-05	0.000128613	5.52467e+08	9.09804e+08	-0.719669	2.46e-05	0.221252
CRIPT	640.468	-0.505266	2.51791e-05	0.000106424	8.20749e+07	5.36042e+06	3.93652	1.23e-05	0.110626
CRISP3	1.79056	1.2381	0.355165	0.476623	3.65547e+06	1.08783e+06	1.74861	3.6e-05	0.323784
CRK	2287.39	0.255018	0.058191	0.107839	5.95933e+07	4.57072e+07	0.382728	0.0479743	1
CRKL	2854.33	-0.0194464	0.898428	0.935824	3.70159e+08	6.12657e+07	2.59499	3.32e-05	0.298601
CRLF3	399.199	0.0392524	0.711597	0.800989	6.48959e+06	3.27938e+06	0.984707	0.00554759	1
CRMP1	4317.45	0.696591	0.0011701	0.00344971	2030363434	2362657766	-0.218673	0.000152126	1
CRNKL1	785.952	0.335753	0.00342597	0.00903407	6.1885e+07	4.22919e+06	3.87113	1.7e-05	0.152898
CROCC	2121.76	1.2809	7.38338e-08	5.00091e-07	3.92916e+07	7.77599e+07	-0.984804	0.000200587	1
CROT	761.935	1.13432	8.66273e-11	9.09024e-10	1.88992e+07	2.82678e+06	2.74109	5.16e-05	0.46409
CRTAC1	533.223	-0.57191	0.142744	0.228757	833127	7.64001e+06	-3.19697	2.81e-05	0.252731
CRTAP	4135.63	0.109647	0.416207	0.539561	5.78393e+06	256758	4.49357	5.7e-05	0.512658
CRTC1	2208.83	-0.102976	0.62202	0.728132	1.79205e+07	3.13934e+07	-0.80885	0.000277932	1
CRTC2	1324.98	0.572626	1.75273e-06	9.24242e-06	4.26602e+06	1.18447e+06	1.84865	1.98e-05	0.178081
CRTC3	1246.81	-0.20673	0.0425812	0.0826859	4205410	1.88408e+06	1.15838	2.05e-05	0.184377
CRYAB	14456.1	-0.383284	0.20673	0.309365	2006186900	3193794806	-0.670816	0.00573059	1
CRYL1	1385.97	-0.772061	5.42988e-06	2.60525e-05	6.79876e+07	2.50145e+08	-1.87942	1.26e-06	0.0113324
CRYM	616.229	-1.18046	0.0409911	0.0800272	1.01619e+07	1256827955	-6.95047	0.00064319	1
CRYZ	667.664	0.515409	0.00315807	0.00839848	2.86788e+08	2.70924e+08	0.0820969	0.0793469	1
CRYZL1	644.339	-0.561545	1.60872e-07	1.02278e-06	5.06485e+07	6.25582e+07	-0.304679	0.01599	1
CS	2918.11	0.245474	0.022938	0.0483978	8.41159e+08	9.38532e+08	-0.158027	0.00878059	1
CSDE1	9209.91	-0.232389	0.0467639	0.0896271	2.73185e+08	2.49835e+08	0.128899	0.0860669	1
CSE1L	1858.11	-0.132919	0.230308	0.337866	7.07332e+08	1.60873e+08	2.13646	0.000249292	1
CSF1	2494.73	1.05628	2.0424e-07	1.27878e-06	602665	136579	2.14163	0.0197736	1
CSK	2251.47	0.853079	6.7335e-07	3.83051e-06	6.67958e+07	2.05725e+07	1.69904	4.94e-09	4.44e-05
CSMD1	360.072	-0.68888	0.0265278	0.0549363	167120	1.1696e+06	-2.80706	0.00063705	1
CSMD2	845.317	1.30438	2.06433e-07	1.29106e-06	1.28737e+06	2.91937e+06	-1.18123	0.00373205	1
CSNK1A1	1494.11	0.0562443	0.800915	0.868027	3.36346e+07	1.89109e+07	0.830724	0.00240917	1
CSNK1E	5029.39	0.552995	0.000112624	0.000415065	1.41405e+07	1.41939e+07	-0.00543178	0.927632	1
CSNK1G1	393.001	0.49701	4.0687e-05	0.00016494	1168672	1.26721e+06	-0.116788	0.281953	1
CSNK1G2	2676.36	0.530733	0.000155864	0.000558818	87600.8	270648	-1.6274	0.00356635	1
CSNK1G3	582.996	0.051754	0.715419	0.80396	1.24906e+07	1.49489e+07	-0.259202	0.00365565	1
CSNK2A1	2678.47	0.242336	0.0269302	0.0556774	1.6442e+08	96859259	0.763428	0.00010962	0.985922
CSNK2A2	1554.08	0.478157	4.29169e-09	3.56764e-08	6.52001e+07	3.48829e+07	0.902354	0.000128993	1
CSNK2B	0.167516	-0.352774	0.735797	NA	3.45968e+07	3.63007e+07	-0.0693579	0.332615	1
CSPG4	3440.41	2.01373	1.68681e-14	2.65473e-13	1.23305e+07	738347	4.06178	0.000776323	1
CSPG5	4534.35	0.275874	0.371212	0.493545	2.72634e+07	2.16821e+07	0.330461	0.00309947	1
CSRP1	8600.03	-1.51931	5.15944e-10	4.8708e-09	3.2151e+08	4044101854	-3.65289	0.00126234	1
CSRP2	2155.95	0.975004	4.80893e-05	0.000191956	5.35589e+07	6.9696e+07	-0.379951	0.000486989	1
CST3	49809.1	0.355361	0.235424	0.343926	3.04536e+07	8.36552e+07	-1.45784	0.00102786	1
CSTA	82.6042	2.38931	3.67314e-11	4.05069e-10	5.94559e+06	4.55812e+06	0.38338	0.00606544	1
CSTB	2802.18	0.816883	3.25014e-06	1.62625e-05	7.51209e+08	6.97392e+08	0.107244	0.0994015	1
CSTF1	548.422	0.354244	0.000238788	0.000822768	1.92143e+07	1.67236e+06	3.52222	0.000867299	1
CSTF2	422.791	0.688746	1.73472e-10	1.73799e-09	1.71177e+07	2.42273e+06	2.82078	5.84e-06	0.052525
CSTF2T	962.914	-0.55954	4.85333e-05	0.000193589	1.47806e+07	2.19645e+06	2.75046	5.76e-06	0.0518054
CSTF3	776.798	-0.00865861	0.941151	0.963751	5.08398e+07	3.2659e+06	3.9604	3.26e-06	0.0293204
CTBP1	6134.65	0.556467	0.000183141	0.000647431	2.31706e+08	1.89641e+08	0.289027	0.000247235	1
CTBP2	1054.65	-0.0684921	0.587681	0.699125	6.59447e+07	1.30975e+07	2.33196	7.35e-08	0.000661059
CTBS	386.57	-0.420963	0.0184098	0.0399585	2.87692e+06	821951	1.8074	0.000459746	1
CTCF	1299.8	0.0986567	0.377367	0.500115	2.01766e+07	3.90603e+06	2.36891	0.000484258	1
CTDP1	811.065	0.456177	4.28301e-05	0.000172724	5.1077e+06	837262	2.60892	6.37e-07	0.00572918
CTDSPL2	737.026	0.135801	0.364918	0.486779	4.25683e+07	451346	6.5594	1.56e-06	0.0140306
CTH	134.904	0.281888	0.116835	0.193832	1.03682e+07	1.09762e+07	-0.0822161	0.16661	1
CTIF	2718.15	-0.176373	0.357352	0.478796	8.85685e+06	2.88939e+06	1.61603	0.000620334	1
CTNNA1	7760.15	-0.15026	0.203536	0.305269	6.53355e+08	8.91096e+07	2.87421	1.38e-05	0.124117
CTNNA2	2054.93	-1.02262	3.84262e-05	0.000156387	4.60856e+08	6.65089e+08	-0.52923	0.000385375	1
CTNNA3	307.537	-2.19296	1.10991e-08	8.60642e-08	111771	2.03219e+07	-7.50635	7.57e-06	0.0680846
CTNNAL1	517.208	0.644294	8.28281e-06	3.84557e-05	1.84598e+07	5.20468e+06	1.82651	0.000685317	1
CTNNB1	6999	0.204529	0.15958	0.250742	3.34301e+08	2.77935e+08	0.2664	0.015547	1
CTNNBIP1	794.688	-1.07611	7.55507e-14	1.11863e-12	5.5122e+06	6476856	-0.232666	0.0340329	1
CTNNBL1	1389.31	0.943841	1.13951e-11	1.33447e-10	1.4972e+08	1.20395e+07	3.63642	4.66e-06	0.041912
CTNND1	3843.85	0.533949	0.000860653	0.00261705	4.55255e+08	9.06856e+07	2.32773	0.00139357	1
CTNND2	5988.52	-0.192538	0.337221	0.457755	1.08842e+08	1.97414e+08	-0.858998	2.23e-06	0.0200566
CTPS1	699.094	0.806018	1.68403e-08	1.26803e-07	1.46618e+08	4.47859e+07	1.71094	6.08e-06	0.0546835
CTPS2	559.654	0.30584	0.0222045	0.047031	1.31939e+08	4.43682e+07	1.57228	0.000333769	1
CTR9	1111.71	0.0956773	0.422908	0.546128	1.88245e+07	2.23497e+06	3.07428	4.53e-06	0.0407428
CTSA	3572.57	0.860071	4.30934e-08	3.04834e-07	1.09168e+08	1.52301e+07	2.84155	4.41e-06	0.0396635
CTSB	32888.1	1.09301	8.46457e-06	3.92244e-05	2.14288e+08	1.14752e+08	0.901026	0.00451458	1
CTSC	2086.63	1.27321	1.16819e-05	5.27338e-05	1.44452e+07	411569	5.13331	0.000598492	1
CTSD	12932.8	1.20614	9.36267e-05	0.000352218	3.81546e+08	8.59394e+08	-1.17146	0.000861444	1
CTSF	3564.8	-0.0959688	0.638737	0.742178	3.72866e+06	3.53446e+06	0.0771699	0.496368	1
CTSG	4.9089	2.40392	0.0132941	0.0299778	3.79375e+06	1.37749e+06	1.46158	1e-05	0.08994
CTSH	2220.69	0.318566	0.251029	0.362489	7.50363e+06	4.57452e+07	-2.60796	3.74e-06	0.0336376
CTSL	4411.92	1.18008	6.75666e-06	3.18623e-05	1.15146e+07	1.61691e+07	-0.489771	0.0687605	1
CTSS	1666.79	0.530987	0.0539955	0.101117	1.33557e+07	2.60491e+06	2.35815	1.17e-05	0.10523
CTSZ	5717.42	1.29094	3.89988e-06	1.92771e-05	1.82096e+07	1.13049e+07	0.687758	0.00151075	1
CTTN	5156.92	0.362377	0.000184703	0.000652419	6.01756e+08	7.2279e+08	-0.264398	0.00360429	1
CTTNBP2	820.646	-0.584716	0.0211424	0.0450753	1.06239e+08	1.20368e+07	3.14179	1.79e-05	0.160993
CTTNBP2NL	795.856	0.232426	0.171999	0.26673	6.63291e+06	2.35361e+06	1.49477	0.00641565	1
CTU2	766.996	0.854558	1.5208e-06	8.10878e-06	4.60181e+06	117034	5.2972	1.12e-05	0.100733
CUEDC1	3749.15	0.456964	0.0320257	0.0647108	7.88455e+06	3.26799e+06	1.27063	0.00208871	1
CUEDC2	2238.11	0.274166	0.146519	0.233672	1.2844e+07	5.58068e+06	1.20258	2.28e-05	0.205063
CUL1	1873.59	0.0679791	0.397125	0.520165	1.32047e+08	1.0788e+08	0.291626	0.00883639	1
CUL2	668.094	-0.667455	3.18199e-07	1.91646e-06	8.98518e+07	1.45748e+08	-0.697856	0.00526108	1
CUL3	1602.58	-0.115944	0.218903	0.324074	1.97468e+08	2.64905e+08	-0.423856	0.00243383	1
CUL4A	1523.68	0.236238	0.0344249	0.0688268	7.56304e+07	2.46371e+07	1.61814	1.92e-06	0.0172685
CUL4B	1729.02	0.173519	0.134632	0.217847	3.67719e+08	1.28782e+08	1.51368	0.000899799	1
CUL5	916.4	-0.488429	1.20445e-06	6.5417e-06	1.96095e+08	1.81754e+08	0.109566	0.0106799	1
CUL7	789.527	0.813886	2.57145e-06	1.31206e-05	150868	612581	-2.02162	0.000135601	1
CUL9	1361.36	0.515086	0.000554679	0.00176021	813732	1.75021e+06	-1.10491	0.000695151	1
CUTA	3103.88	0.641566	0.00166793	0.00473449	9.00313e+07	1.13479e+08	-0.333927	0.00511341	1
CUTC	375.32	-0.422261	0.000609919	0.00191746	566516	439329	0.366815	0.0314881	1
CUX1	1594.54	0.236349	0.0653116	0.118931	6.37422e+07	6.57793e+06	3.27654	7.13e-07	0.00641272
CUX2	278.707	-1.53883	0.00353444	0.00928852	631507	146050	2.11234	0.0356653	1
CWC15	917.986	0.0896408	0.360261	0.48171	4.84186e+07	4.60687e+06	3.3937	0.00302736	1
CWC22	574.658	0.201432	0.056678	0.105431	2.8141e+07	1.09643e+06	4.68179	1.96e-06	0.0176282
CWC25	654.439	0.481444	1.98675e-06	1.03525e-05	4.73665e+06	100713	5.55555	4.01e-05	0.360659
CWC27	634.242	0.115149	0.249782	0.360876	2.89207e+07	2.02628e+06	3.83519	6.47e-06	0.0581912
CWF19L1	442.326	-0.302947	0.0415221	0.0809293	5.849e+07	1.05164e+07	2.47555	1.93e-05	0.173584
CWF19L2	399.865	0.0772285	0.687133	0.78169	1.78063e+06	44986.9	5.30674	0.000294894	1
CXADR	849.538	-0.341902	0.0797006	0.140557	7.84572e+07	1.11215e+08	-0.503377	0.00873697	1
CXorf38	190.76	0.0725141	0.706213	0.796942	5.14015e+06	1.76235e+06	1.54431	0.0010268	1
CXXC1	2314.67	1.23123	1.76266e-11	2.01797e-10	7.61839e+06	52767.8	7.17368	2.53e-08	0.000227548
CXXC5	4297.12	0.212147	0.185244	0.282958	5.66039e+06	2.12936e+06	1.41049	0.000663408	1
CYB5A	610.927	-0.00169537	0.990119	0.993759	8.55937e+07	40261101	1.08812	0.00526855	1
CYB5B	1649.81	-0.0182519	0.867853	0.915241	1.9596e+07	4.02811e+07	-1.03954	0.00210502	1
CYB5R1	1370.28	0.525931	0.000350334	0.00116208	3.23363e+07	1.22768e+08	-1.92471	1.2e-05	0.107928
CYB5R2	329.043	-1.51574	1.93111e-06	1.0087e-05	327227	6.53131e+07	-7.64094	1.98e-05	0.178081
CYB5R3	4928.76	0.347573	0.0274905	0.0566695	3.10787e+08	2.5076e+08	0.309618	0.0252795	1
CYB5R4	370.394	-0.108978	0.443017	0.565844	3.11328e+06	210129	3.88909	6.99e-05	0.628681
CYBA	7771.82	2.1903	5.38373e-09	4.40812e-08	69701.8	0	12.2877	0.116319	1
CYBB	1778.53	0.538835	0.0520031	0.097973	1.88423e+07	3.711e+06	2.3441	1.9e-06	0.0170886
CYBRD1	1862.38	-0.311156	0.0994846	0.169442	1.0624e+07	2.92823e+07	-1.46271	0.00187637	1
CYC1	3525.21	0.584221	0.000998613	0.00299329	7.28313e+07	1.2815e+08	-0.815204	0.00288981	1
CYCS	3934.42	-0.185728	0.229624	0.337054	1012549242	2090700117	-1.04599	0.000114638	1
CYFIP1	3402.96	0.00053757	0.99734	0.998325	3.33971e+08	2.18087e+08	0.61482	0.00292716	1
CYFIP2	2743.06	-0.962689	3.76203e-05	0.000153389	3.79753e+07	1.0499e+08	-1.46711	4.72e-06	0.0424517
CYGB	196.252	-1.09943	0.00125733	0.00367973	1.22216e+06	3.1519e+06	-1.36679	0.000361466	1
CYLD	1406.54	-0.541194	0.000102007	0.000379889	2.32817e+06	1.04253e+07	-2.16282	8.15e-05	0.733011
CYP20A1	281.794	0.119343	0.302253	0.420706	1.91598e+07	807612	4.56828	7e-07	0.0062958
CYP26C1	5.5991	0.0830501	0.852082	0.904316	1.12292e+06	38398.2	4.87007	0.0043008	1
CYP27A1	1667.71	-0.425187	0.0941807	0.161909	165797	3.19153e+06	-4.26676	0.000159154	1
CYP27C1	65.2426	1.60013	3.12264e-05	0.000129416	61947	0	12.2877	0.0116897	1
CYP2C9	4.8957	4.00101	0.000195552	0.000687918	95529.8	9363.7	3.3508	0.420104	1
CYP2S1	74.1885	0.903706	0.000135931	0.000493361	147040	1.93029e+07	-7.03647	0.00421396	1
CYP2U1	648.556	0.207916	0.230801	0.338409	1.24628e+06	89565.2	3.79855	5.2e-07	0.00467688
CYP46A1	985.489	-0.882158	0.0119653	0.0273345	438010	3.61473e+06	-3.04485	0.000278417	1
CYP4F11	196.923	-0.234261	0.388174	0.510891	0	559564	NA	4.27e-07	0.00384044
CYP4X1	68.7217	-1.76942	3.89616e-06	1.92636e-05	18952.8	4.08279e+06	-7.751	0.00039802	1
CYP51A1	63.6084	-0.0662281	0.855537	0.906667	3.91365e+07	9.67739e+06	2.01582	3.43e-06	0.0308494
CYTH1	2206.95	-1.09233	3.49368e-13	4.84355e-12	4.755e+06	4.60029e+06	0.0477214	0.599839	1
CYTH3	1392.76	-0.124417	0.320087	0.439591	742389	3.32728e+06	-2.1641	0.0011456	1
CYTH4	840.036	0.758394	0.00184356	0.00518178	255891	147893	0.790977	0.00480486	1
D2HGDH	1267.95	1.10283	6.27365e-05	0.000244358	18499.4	864940	-5.54705	0.000458357	1
DAAM1	880.688	0.369691	0.0331618	0.0666141	5.53046e+06	5.4739e+07	-3.3071	1.61e-06	0.0144803
DAAM2	3407.11	-2.30762	1.81464e-10	1.81432e-09	181321	4.71948e+07	-8.02394	2.19e-05	0.196969
DAB1	200.35	-0.260893	0.447467	0.570247	6.50511e+06	1.11087e+06	2.54988	0.000156085	1
DAB2	1233.68	1.28616	2.15475e-07	1.34111e-06	1.8135e+06	275522	2.71853	4.57e-05	0.411026
DAB2IP	2922.03	0.418542	0.00243412	0.00664043	1.49963e+07	1.28024e+07	0.228186	0.310688	1
DACT1	268.289	0.15016	0.479449	0.601103	70190.7	123459	-0.81468	0.380635	1
DACT2	86.9241	0.644814	0.209293	0.312585	186044	32019.8	2.53861	0.00973522	1
DACT3	1812.13	-0.762289	0.00209442	0.00581475	295391	842614	-1.51224	0.0233856	1
DAG1	4489.52	0.882024	6.06285e-10	5.66709e-09	8.27552e+07	4.69256e+07	0.818476	9.42e-06	0.0847235
DAGLA	716.357	-0.317994	0.151378	0.240132	698480	4.06803e+06	-2.54204	0.00166267	1
DAGLB	999.951	0.524311	0.000797585	0.00244366	316695	351587	-0.150786	0.864615	1
DAP	2297.32	0.676714	6.08653e-07	3.48806e-06	1.27401e+07	3.1436e+06	2.01888	0.000209274	1
DAP3	1876.14	0.489147	6.01474e-08	4.15226e-07	1.39132e+07	5.69931e+06	1.28759	8.44e-05	0.759094
DAPK3	3547.8	1.55587	2.32266e-11	2.61876e-10	4.16633e+06	5.76066e+06	-0.467459	0.004613	1
DARS2	342.268	0.594897	5.83816e-05	0.000228984	3.5535e+07	1.5154e+07	1.22954	0.000128178	1
DAXX	920.266	0.673414	6.56523e-08	4.49172e-07	2.62931e+07	2.02717e+06	3.69714	2.53e-05	0.227548
DAZAP1	3136.24	0.659948	3.27072e-05	0.000134947	7.12918e+07	1.9336e+07	1.88245	0.000186299	1
DBI	9528.82	0.861419	1.31979e-05	5.89863e-05	3512029813	2399839979	0.549367	0.0112389	1
DBN1	5181.81	1.32612	5.59935e-14	8.40619e-13	9.38563e+08	5.1431e+08	0.867817	1.48e-06	0.0133111
DBNDD1	1279.68	0.0811635	0.726875	0.812499	0	2.14259e+06	NA	0.0178079	1
DBNL	4374.28	0.591665	6.15084e-07	3.52075e-06	2.26007e+08	2.66567e+08	-0.238131	0.00755107	1
DBR1	438.376	0.405968	2.99797e-05	0.00012481	2.30306e+07	822987	4.80654	5.12e-08	0.000460493
DBT	654.204	-0.607444	1.08263e-07	7.10204e-07	6.86271e+07	8.99017e+07	-0.389569	0.0408292	1
DCAF11	1398.06	-0.396267	0.000247179	0.00084934	898567	385950	1.21921	0.00106735	1
DCAF13	869.247	0.461911	0.000296827	0.0010013	5190107	332601	3.9639	0.00658025	1
DCAF16	1058.27	-0.218921	0.121315	0.199946	8.52299e+06	218881	5.28314	8.16e-08	0.00073391
DCAF4	273.885	0.0552509	0.643087	0.745766	3.1069e+06	359384	3.11188	0.000600268	1
DCAF5	1419.16	0.234634	0.049031	0.0933447	3.37732e+06	4.56689e+06	-0.435333	0.362402	1
DCAF6	1114.04	-1.2828	1.81815e-20	4.39657e-19	808268	4.04668e+06	-2.32383	0.000463264	1
DCAF7	3300.02	0.40802	0.00505985	0.012795	5.96954e+06	7.04523e+06	-0.239027	0.0885149	1
DCAKD	1667.65	0.678648	5.1407e-08	3.58526e-07	6.68454e+06	2.11864e+06	1.65769	2.28e-05	0.205063
DCD	2.71132	3.27771	0.0226144	0.0478077	2.85066e+06	1.99397e+07	-2.80627	2.48e-07	0.00223051
DCDC1	52.981	1.41115	4.24163e-05	0.000171358	989972	2.75977e+06	-1.47909	0.00057495	1
DCK	580.39	-0.696392	4.92136e-07	2.86781e-06	6.5832e+07	7.2986e+06	3.1731	2.33e-06	0.020956
DCLK1	3401.52	-0.43788	0.0588288	0.10887	1076172233	8.74546e+08	0.299302	0.0184396	1
DCLK2	5918.27	1.19516	5.3008e-09	4.35144e-08	8.8154e+08	2.89841e+08	1.60476	3.11e-05	0.279713
DCN	3059.3	0.826749	0.0213473	0.0454513	2.60962e+06	4.44333e+06	-0.767802	0.0107259	1
DCP1A	69.7312	0.310468	0.311994	0.431214	2.1948e+07	2.11172e+06	3.3776	8.88e-06	0.0798667
DCP1B	279.787	0.451937	2.3684e-05	0.000100764	1.83691e+06	689522	1.41362	0.00177242	1
DCP2	999.987	0.107078	0.334013	0.454213	969454	409415	1.24361	0.302437	1
DCPS	352.816	0.940524	1.3577e-09	1.21096e-08	4.30641e+07	8.21975e+06	2.38932	0.000237832	1
DCST1	17.9967	1.45744	0.000382347	0.00125932	88855.6	776542	-3.12753	0.0318216	1
DCTD	1365.7	0.158772	0.30322	0.421749	4.71307e+06	8.23258e+06	-0.804678	0.00176563	1
DCTN1	3619.67	-0.913546	5.11818e-08	3.57148e-07	7.48794e+08	9.73188e+08	-0.378149	0.00175417	1
DCTN2	3816.66	0.0761592	0.650332	0.751672	6.24767e+08	8.59261e+08	-0.459778	7.33e-05	0.65926
DCTN3	2241.86	0.481952	0.00650194	0.0159718	1.45095e+08	2.08129e+08	-0.520477	0.0111305	1
DCTN4	2825.02	0.140493	0.266186	0.379834	7.703e+07	1.12361e+08	-0.54465	7.57e-05	0.680846
DCTN5	1407.61	0.157159	0.198721	0.299309	2.82453e+07	4.60072e+07	-0.703849	1.4e-05	0.125916
DCTN6	600.318	-0.408136	0.00119618	0.00351829	2.65106e+07	3.53344e+07	-0.414501	0.00294123	1
DCUN1D1	874.266	-0.539264	6.03409e-08	4.16265e-07	7.59926e+07	6.46025e+07	0.23427	0.00372303	1
DCUN1D2	530.144	-0.252551	0.093614	0.161049	97181.9	0	12.2877	0.373901	1
DCUN1D3	340.365	0.453463	0.0019834	0.00553664	1.24378e+06	1.28292e+06	-0.0447061	0.751542	1
DCUN1D4	1177.3	-0.157029	0.316242	0.435502	1.18721e+08	126921684	-0.0963592	0.689069	1
DCUN1D5	521.346	0.386459	0.000594734	0.00187413	3.29791e+07	1.89829e+07	0.79685	0.00115899	1
DCX	1234.24	1.45768	0.00131342	0.00382626	3.04212e+08	5.58125e+07	2.44642	0.000247497	1
DCXR	2588.77	0.844882	0.0024716	0.00673273	7.4851e+07	4.82025e+07	0.634916	0.001355	1
DDA1	1790.54	0.297412	0.0201358	0.0431945	498407	161088	1.62947	0.0029849	1
DDAH1	3185.49	-0.669642	0.000773987	0.0023781	1416335516	3088581955	-1.12478	0.00146277	1
DDAH2	2220.17	1.28778	9.34237e-11	9.76114e-10	1.02878e+08	1.17246e+08	-0.188612	0.0243689	1
DDB1	5374.55	0.0990314	0.285255	0.401647	6.0731e+08	2.92946e+08	1.0518	3.24e-06	0.0291406
DDHD1	508.925	-0.724376	1.64269e-06	8.70954e-06	1.43337e+06	2.59777e+06	-0.857866	0.0030352	1
DDHD2	1392.11	-1.08205	1.80923e-14	2.83588e-13	1.17821e+07	2.20143e+07	-0.901847	0.00759672	1
DDI2	565.814	-0.174974	0.12998	0.211832	1.90147e+07	2.85559e+07	-0.586675	0.000586606	1
DDOST	3231.77	0.975774	9.12889e-12	1.08117e-10	7.24615e+07	3.54462e+07	1.03158	0.000148031	1
DDR1	11589.5	0.769145	0.000599738	0.00188836	4.48843e+06	8.9453e+06	-0.99492	0.00328899	1
DDRGK1	2562.88	0.565716	0.00147404	0.00424315	7.45668e+06	1.6161e+06	2.20601	3.67e-06	0.033008
DDT	51.887	-6.10534	4.69154e-155	2.06657e-152	2.43842e+08	1.92843e+08	0.338522	0.00229967	1
DDX1	2607.55	-0.0940718	0.451635	0.574351	1821554565	4.42664e+08	2.04089	2.62e-06	0.0235643
DDX10	481.156	0.210521	0.0454016	0.0873834	8.43899e+06	586268	3.84744	1.28e-05	0.115123
DDX17	12625	-0.188717	0.188544	0.287171	1092651488	9.90362e+07	3.46373	4.36e-07	0.00392138
DDX18	1582.54	0.0449968	0.695136	0.78772	1.59277e+07	2.57188e+06	2.63064	1.46e-05	0.131312
DDX19A	1139.47	0.30806	4.07742e-05	0.000165241	4.27947e+08	1.33125e+08	1.68466	1.12e-05	0.100733
DDX19B	360.533	0.401915	4.63642e-05	0.000185701	1.81869e+06	528300	1.78347	0.0262617	1
DDX20	403.234	0.586042	2.20326e-06	1.13843e-05	8.26502e+06	1.15335e+06	2.84119	1.12e-06	0.0100733
DDX21	1114.95	0.251485	0.241843	0.351502	1.02006e+08	1.10649e+07	3.20458	1.75e-06	0.0157395
DDX23	2716.36	0.606942	4.19039e-12	5.1484e-11	1.63195e+08	3.07835e+07	2.40637	7.9e-07	0.00710526
DDX24	3825.91	-0.552145	1.06968e-05	4.8724e-05	6.96921e+07	2.48664e+07	1.4868	0.000226386	1
DDX27	1048.89	0.373438	8.14672e-05	0.000310332	2.98574e+07	2.13002e+06	3.80914	5.93e-05	0.533344
DDX31	441.196	0.837525	4.75011e-14	7.1729e-13	5.68049e+06	1.1968e+07	-1.0751	0.0563453	1
DDX39A	3037.43	1.77615	6.25099e-18	1.29438e-16	1.79717e+08	1.0769e+07	4.06077	3.84e-05	0.34537
DDX39B	0.0663494	-0.840018	0.722591	NA	1607769871	1.90699e+08	3.07569	0.00126558	1
DDX3X	5772.76	-0.0413871	0.778267	0.851313	3.65483e+08	8.18328e+07	2.15905	7.48e-07	0.00672751
DDX3Y	810.415	0.0530635	0.933175	0.958481	286790	318397	-0.150835	0.871074	1
DDX41	2809.62	1.07031	9.77751e-14	1.43835e-12	2.54996e+07	1.43365e+06	4.15271	5.6e-06	0.0503664
DDX42	3624.11	0.371626	4.92934e-05	0.000196317	2.43891e+08	2.7121e+07	3.16875	0.000890911	1
DDX46	1360.49	0.214499	0.0854514	0.149044	4.12151e+08	3.29855e+07	3.64327	0.00130102	1
DDX47	25.8872	0.424144	0.097255	0.166148	3.03986e+06	393045	2.95124	0.00688358	1
DDX49	1822.08	0.978919	4.02349e-08	2.85908e-07	2.62759e+06	42555.4	5.94825	0.000854777	1
DDX5	5462.89	-0.234135	0.313145	0.432431	4.53614e+08	4.70166e+07	3.27022	2.53e-07	0.00227548
DDX50	708.108	-0.0403804	0.684603	0.779705	4.59011e+07	2.10227e+06	4.44851	3.07e-08	0.000276116
DDX51	1357.24	0.492316	0.00111419	0.00330422	7.30434e+06	1.39529e+06	2.38819	0.000438559	1
DDX52	538.694	0.0489213	0.687343	0.781893	352611	0	12.2877	3.09e-07	0.00277915
DDX54	1219.92	0.0099216	0.933721	0.95878	1.09411e+06	139797	2.96836	0.000423196	1
DDX56	2624.02	1.21067	1.15773e-13	1.68965e-12	5.25424e+06	124018	5.40486	4.79e-05	0.430813
DDX59	429.525	0.356392	0.000419969	0.0013695	8.37086e+06	61576	7.08686	0.0616716	1
DDX6	530.8	-0.26235	0.461971	0.584235	3.44354e+08	7.10399e+07	2.27719	3.71e-07	0.00333677
DDX60	456.68	0.73821	0.000943621	0.00284385	1.93e+06	817665	1.23902	8.5e-05	0.76449
DECR1	1468.57	0.364977	0.00102958	0.00307707	6.52416e+08	3.65166e+08	0.837241	1.11e-05	0.0998334
DEGS1	2135.19	-0.126197	0.214797	0.319426	1.17385e+06	2.29254e+06	-0.965698	0.0222225	1
DEK	2278.05	0.235835	0.144792	0.231418	759511041	4.03294e+07	4.23517	4.33e-07	0.0038944
DENND1A	1234.28	0.0395626	0.776186	0.849684	1.0093e+07	9.93735e+06	0.0224168	0.860534	1
DENND2A	2985.56	1.08729	7.19482e-09	5.76344e-08	120367	0	12.2877	0.000391856	1
DENND2C	62.3802	-0.108745	0.582425	0.694834	3825089	1.84748e+06	1.04994	0.0793147	1
DENND3	1420.49	0.289446	0.185844	0.283695	819296	73564.9	3.4773	0.00471011	1
DENND4A	475.943	-0.466349	0.0110286	0.0254494	3.73676e+06	1.00687e+06	1.8919	0.00763469	1
DENND4B	2201.5	0.225112	0.0385586	0.0758704	269273	670377	-1.3159	0.0134907	1
DENND4C	794.886	-0.119373	0.456156	0.578522	2.7142e+07	3.92043e+06	2.79144	1.66e-10	1.49e-06
DENND5A	5001.23	-0.562924	5.41495e-05	0.000213726	9.06422e+06	7.64848e+06	0.245009	0.0122772	1
DENND5B	864.228	-0.374297	0.0512179	0.0967523	969366	931668	0.0572255	0.718375	1
DENND6A	597.525	0.234555	0.0146102	0.0326174	109505	0	12.2877	0.0422594	1
DENR	1406.14	0.339909	6.48643e-05	0.000251887	8.50592e+07	1.00191e+08	-0.236208	0.0476467	1
DEPDC5	428.009	-0.168076	0.129371	0.210972	1.97484e+06	1.69386e+06	0.221418	0.156288	1
DEPTOR	230.489	-1.63233	6.72428e-13	9.02748e-12	868458	9.37961e+06	-3.433	5.85e-05	0.526149
DERA	659.56	0.147968	0.16241	0.254435	1.33775e+07	3.96169e+06	1.75562	3.12e-05	0.280613
DERL2	960.245	0.617076	3.02375e-10	2.93759e-09	9.83051e+06	1.82208e+06	2.43168	2.56e-05	0.230246
DES	165.317	2.03137	2.21894e-06	1.14562e-05	0	9.58248e+06	NA	2.19e-05	0.196969
DESI1	1494.33	-0.26754	0.0336446	0.0674511	5.68004e+06	1.61927e+07	-1.51137	0.00122787	1
DET1	142.627	-0.0362827	0.775219	0.849056	20660.2	0	12.2877	3.21e-05	0.288707
DFFA	1470.34	-0.273492	0.00514644	0.0129894	1.89323e+08	5.17803e+07	1.87037	2.09e-07	0.00187975
DGAT1	797.093	0.821235	1.35805e-07	8.7562e-07	201483	0	12.2877	0.0354811	1
DGCR6L	2006.82	0.658344	0.00656183	0.0161016	1.52745e+06	0	12.2877	3.64e-05	0.327382
DGCR8	973.842	0.246603	0.0528335	0.0992962	5.98721e+06	85103.5	6.13652	8.31e-06	0.0747401
DGKA	563.312	0.709651	2.8046e-06	1.42027e-05	1.23609e+07	2.20306e+07	-0.833721	6.46e-06	0.0581012
DGKB	377.908	-1.45837	1.9497e-05	8.43015e-05	3.01126e+06	3.82363e+07	-3.6665	1.92e-05	0.172685
DGKD	1429.26	0.55161	2.58542e-06	1.31829e-05	29944.6	345201	-3.52707	6.9e-05	0.620586
DGKE	237.152	-1.69864	8.92738e-08	5.94489e-07	89553.9	9.79409e+06	-6.77301	7.24e-05	0.651166
DGKG	633.052	-0.0487608	0.84938	0.902413	4.83281e+06	1.35867e+07	-1.49126	0.000334222	1
DGKH	327.987	-0.11553	0.546764	0.662671	1.03597e+06	5.21462e+06	-2.33158	0.000281247	1
DGKI	530.119	-0.532354	0.0576421	0.106964	2.20111e+06	4.82894e+06	-1.13347	0.00534348	1
DGKQ	966.372	0.549066	0.000618647	0.00194222	0	2.36389e+06	NA	1.98e-05	0.178081
DGKZ	5962.13	-0.130636	0.622685	0.728669	1.60702e+06	1.77218e+07	-3.46306	6.6e-05	0.593604
DGUOK	675.752	-0.0112087	0.921374	0.950783	1.49822e+07	1.03703e+07	0.530788	0.00524087	1
DHCR24	2572.4	-1.54243	3.53318e-08	2.53342e-07	48576.3	4.22678e+06	-6.44316	4.05e-06	0.0364257
DHCR7	1359.51	-0.461995	0.0100896	0.0235506	2.55623e+06	1.73677e+06	0.55761	0.0290251	1
DHFR	980.782	-0.0214249	0.906643	0.941132	1.85381e+07	87518.4	7.72669	3.31e-05	0.297701
DHODH	393.038	0.478025	5.27542e-05	0.000208707	1.55424e+07	3.93324e+06	1.98242	3.9e-05	0.350766
DHPS	1875.82	0.0790107	0.576891	0.689887	1.50518e+07	675654	4.47751	5.25e-05	0.472185
DHRS1	680.128	0.823292	4.64503e-09	3.84898e-08	1.53205e+07	3.84766e+06	1.99341	9.8e-05	0.881412
DHRS11	146.712	-0.233641	0.221174	0.326753	2.54209e+06	9.89096e+06	-1.9601	4.72e-05	0.424517
DHRS13	163.434	-0.572717	0.0159936	0.0353173	1.12255e+06	252394	2.15303	0.000519266	1
DHRS4	335.92	-0.726845	0.000120186	0.000440461	6.43813e+06	1.4446e+07	-1.16596	0.00398109	1
DHRS7	1434.2	-0.154375	0.19411	0.293647	5.2336e+07	3.25396e+07	0.685608	0.0604955	1
DHRS7B	640.592	0.665472	2.76925e-08	2.01662e-07	1.6803e+07	1.26406e+07	0.410649	0.00370146	1
DHTKD1	886.066	-0.108483	0.488453	0.609258	1.09908e+07	6.58503e+06	0.73904	0.00100548	1
DHX15	2328.85	0.249901	0.0525542	0.0988384	2.39765e+08	2.50434e+07	3.25912	1.06e-06	0.00953364
DHX16	869.327	0.564459	7.0264e-09	5.63668e-08	2.32878e+07	2.03622e+06	3.51561	6.11e-05	0.549533
DHX29	791.679	-0.0629876	0.542667	0.658922	4.49005e+07	1.34707e+07	1.7369	2.64e-06	0.0237442
DHX30	3640.32	0.643422	1.11613e-06	6.10822e-06	9.44459e+07	7.36306e+07	0.359182	0.0121285	1
DHX32	425.442	-0.619832	4.56453e-06	2.22448e-05	3089142	110921	4.7996	3.61e-07	0.00324683
DHX33	834.015	0.439907	0.000425567	0.00138589	94369	1.34363e+06	-3.83168	9.15e-05	0.822951
DHX34	1013.74	1.35315	1.99717e-14	3.12288e-13	373498	0	12.2877	0.000314363	1
DHX35	438.867	0.495644	1.86665e-07	1.17634e-06	639825	0	12.2877	0.000437602	1
DHX36	1193.91	-0.0784869	0.636745	0.74045	8.49789e+07	1.67315e+07	2.34454	0.0010444	1
DHX37	880.88	0.801777	3.01785e-12	3.76387e-11	4.28938e+06	1.01251e+06	2.08284	0.00068244	1
DHX38	1651.77	0.155848	0.184676	0.282279	1.20376e+08	1.25987e+07	3.2562	1.29e-07	0.00116023
DHX40	1532.52	0.524984	0.000473627	0.00152637	3.35548e+07	803060	5.38487	7e-07	0.0062958
DHX57	731.994	0.522825	2.04648e-07	1.28072e-06	8.27178e+06	9.5465e+06	-0.206775	0.156092	1
DHX8	1112.88	0.525547	9.71163e-08	6.43288e-07	2.42063e+07	1.34176e+06	4.17319	4.25e-05	0.382245
DHX9	3977.47	0.232085	0.0191036	0.0412564	1590139745	153088083	3.37672	1.55e-05	0.139407
DIABLO	88.4461	0.494776	0.00537655	0.0135008	1.26442e+08	9.23368e+07	0.453501	0.0311764	1
DIAPH1	1617.51	0.798644	5.5013e-11	5.93176e-10	7.03163e+07	3.93977e+07	0.835746	7.17e-06	0.064487
DIAPH2	348.697	0.418131	0.0104577	0.0243117	1.12392e+07	7.73022e+06	0.539961	0.0012441	1
DICER1	1674.67	-0.562842	0.00113867	0.00336908	9.44063e+06	1.15852e+06	3.0266	0.00040215	1
DIDO1	1877.26	0.455722	2.6284e-05	0.000110708	9.23746e+07	1.95113e+06	5.56511	0.000134549	1
DIMT1	995.777	-0.319358	0.000929771	0.00280582	2.61394e+07	1.6274e+06	4.00558	2.15e-05	0.193371
DIP2A	1426.68	-0.0280724	0.828018	0.887428	7.93046e+06	4.1413e+06	0.937323	0.00393319	1
DIP2B	2123.03	-0.884509	9.94315e-07	5.50216e-06	2.61596e+08	1.10172e+08	1.24758	0.00177158	1
DIP2C	1209.47	-0.687565	0.000126027	0.00046026	129557821	6.66613e+07	0.958676	0.00418926	1
DIRAS1	2104.6	-0.391873	0.143845	0.23018	3.88108e+06	2.54413e+07	-2.71264	0.000467089	1
DIRAS2	857.194	-2.19667	1.70457e-09	1.49998e-08	40715.2	6.11044e+06	-7.22956	0.00166293	1
DIS3	789.675	-0.210315	0.161454	0.253225	9.01888e+07	5.53059e+06	4.02744	2.44e-07	0.00219454
DIS3L2	652.204	0.0304985	0.8011	0.868155	1.10759e+07	3.73005e+07	-1.75177	1.3e-05	0.116922
DIXDC1	173.943	-1.54838	4.48978e-06	2.19108e-05	547154	2.69215e+06	-2.29874	0.00416039	1
DKC1	645.877	0.537269	0.00650316	0.0159738	3.14442e+08	2.08088e+07	3.91752	5.76e-07	0.00518054
DKK3	7834.71	-0.623378	0.00487707	0.0123837	3.40107e+06	5.8981e+07	-4.11619	1.8e-05	0.161892
DLAT	347.993	-0.262523	0.296301	0.413993	3.40376e+08	5.41014e+08	-0.668539	0.000341439	1
DLD	1804.38	0.0401521	0.749363	0.82993	8.58759e+08	1358760953	-0.661967	1.77e-05	0.159194
DLG1	1939.16	-0.950488	6.74263e-09	5.42363e-08	7.21887e+07	3.34548e+08	-2.21237	0.000703388	1
DLG2	945.61	-2.25759	6.78587e-13	9.1049e-12	5.22865e+06	1.59909e+08	-4.93467	4.49e-05	0.403831
DLG3	845.078	-0.533806	0.00483466	0.0122834	8.98582e+06	5.53997e+07	-2.62416	1.32e-05	0.118721
DLG4	3290.75	-1.03522	5.42162e-06	2.60226e-05	1.03191e+07	3.19959e+08	-4.9545	0.000783837	1
DLG5	1478.45	0.205581	0.435398	0.558557	6.05416e+06	3.25987e+06	0.893113	0.000504208	1
DLGAP1	1212.18	-1.44559	3.33005e-05	0.000137249	6.45576e+07	5.19519e+07	0.31341	0.0135024	1
DLGAP2	115.28	-2.17549	1.61778e-05	7.1124e-05	0	4.09579e+06	NA	3.53e-06	0.0317488
DLGAP3	677.973	-1.38308	0.00127491	0.00372639	240628	2.22652e+07	-6.53184	2.83e-05	0.25453
DLGAP4	2842.83	0.584495	0.000299856	0.00101064	9.38442e+07	3.90444e+07	1.26515	0.0280182	1
DLGAP5	216.917	2.88052	1.78407e-16	3.31525e-15	4.74703e+06	2.13343e+06	1.15385	0.000746776	1
DLST	1567.06	0.102855	0.264666	0.37811	2.99687e+08	3.12334e+08	-0.0596343	0.309331	1
DMAP1	2351.01	0.9327	1.32814e-05	5.93255e-05	3.15081e+07	3.0074e+06	3.38914	1.99e-05	0.178981
DMD	954.343	-0.129578	0.567661	0.68188	8.3262e+07	4.22377e+07	0.979126	0.000329049	1
DMRT1	4.89501	2.96166	1.09723e-05	4.98148e-05	1.67211e+06	0	12.2877	0.000104865	0.943156
DMRTC2	0.20887	-0.217093	0.903914	NA	3.19368e+07	32297138	-0.0161853	0.818013	1
DMTN	2243.87	-1.65372	1.82404e-05	7.93637e-05	2.68765e+07	2.40759e+08	-3.16317	0.000643598	1
DMWD	1963.7	0.716063	8.76548e-06	4.05026e-05	2.76929e+06	9.28542e+06	-1.74545	1.46e-06	0.0131312
DMXL1	911.85	-0.628756	6.8313e-05	0.000264273	6.55438e+06	1.72071e+07	-1.39248	8.95e-05	0.804963
DMXL2	967.167	-0.839548	1.49299e-06	7.97255e-06	4.83612e+07	413417662	-3.09568	0.00316629	1
DNAAF2	320.74	0.206027	0.12298	0.202149	6.77028e+06	748373	3.17739	0.000290867	1
DNAH1	625.065	0.122838	0.479196	0.600843	7.23427e+06	644228	3.48921	0.000413376	1
DNAH10	107.796	-1.29757	5.60976e-06	2.68591e-05	61689.9	64262.3	-0.0589366	0.931348	1
DNAH14	66.586	1.49648	9.0661e-05	0.000342223	3.02231e+06	1.85854e+06	0.701485	0.00119021	1
DNAH2	167.444	1.90793	5.89512e-05	0.000230914	680807	0	12.2877	0.0889129	1
DNAH5	125.699	1.34269	0.00010008	0.000373486	1.0607e+07	6227664	0.768257	0.000495727	1
DNAH7	270.178	0.276243	0.370597	0.492829	7256761	6.46753e+06	0.166111	0.644285	1
DNAJA1	4359.42	-0.328709	0.00768713	0.0185136	3.55252e+08	2.04568e+08	0.796261	0.00220865	1
DNAJA2	1785.34	-0.208608	0.0108333	0.0250555	2.18714e+08	2.08911e+08	0.0661605	0.616917	1
DNAJA3	1304.86	-0.0740375	0.40074	0.524015	3.51815e+07	4.08951e+07	-0.217108	0.0175711	1
DNAJA4	682.977	-1.87057	1.08616e-13	1.58939e-12	5.95016e+06	5.30321e+07	-3.15586	1.69e-06	0.0151999
DNAJB1	5153.56	0.476416	0.0183953	0.0399361	1.6286e+08	4.79753e+07	1.76326	4.84e-05	0.43531
DNAJB11	1866.16	0.968505	3.79963e-14	5.78496e-13	1.26841e+08	3.02364e+07	2.06866	5.8e-05	0.521652
DNAJB12	1248.21	0.073923	0.531738	0.648985	1.47279e+07	9.65092e+06	0.609809	0.00213443	1
DNAJB14	918.123	-0.81363	6.45079e-08	4.42492e-07	4.68926e+06	7.03156e+06	-0.584485	0.000900995	1
DNAJB2	8149.52	-0.321642	0.177646	0.273621	1.16567e+07	8.27113e+07	-2.82693	2.54e-07	0.00228448
DNAJB4	585.844	-0.640989	1.53384e-05	6.76638e-05	4.1163e+07	7.25864e+07	-0.818352	0.000126999	1
DNAJB5	1350.82	0.91894	5.18177e-08	3.61196e-07	8.42103e+06	1.56786e+06	2.4252	1.22e-05	0.109727
DNAJB6	3003.35	-0.135972	0.0958739	0.164288	2.653e+07	6.85037e+07	-1.36856	0.00012045	1
DNAJB9	958.584	-0.0801337	0.645258	0.747657	492065	0	12.2877	0.000107658	0.968276
DNAJC1	560.443	0.587921	8.89167e-06	4.10465e-05	1.17911e+06	388619	1.60127	0.00409867	1
DNAJC10	2219.11	0.2343	0.0613847	0.112872	3.86821e+07	1.11064e+07	1.80028	1.53e-05	0.137608
DNAJC11	661.344	-0.997657	9.25003e-11	9.66988e-10	8.76822e+07	9.46427e+07	-0.110206	0.0301565	1
DNAJC12	273.663	-1.08825	3.7983e-06	1.8811e-05	1.85241e+06	1.37075e+07	-2.88749	0.00165445	1
DNAJC13	1111.68	0.181381	0.185255	0.282964	7.79093e+07	2.79811e+07	1.47734	2.31e-06	0.0207761
DNAJC16	563.346	-0.187209	0.0983115	0.167672	1.29131e+06	1.66805e+06	-0.369328	0.0469761	1
DNAJC17	328.481	0.250638	0.184848	0.282508	1.81265e+07	1.36147e+06	3.73487	7.16e-05	0.64397
DNAJC19	847.29	-0.0221244	0.882536	0.924876	7.08607e+07	5.30209e+07	0.418426	0.0131483	1
DNAJC2	676.837	0.0757036	0.593967	0.704333	1.97453e+07	4.18027e+06	2.23985	8.48e-05	0.762691
DNAJC21	694.969	-0.447465	6.97426e-05	0.000269347	1.6286e+06	903966	0.849296	0.00347824	1
DNAJC27	246.009	-1.12075	5.23381e-18	1.09016e-16	0	246883	NA	0.122687	1
DNAJC3	1286.86	0.255656	0.0980139	0.167238	3.35847e+07	1.43219e+07	1.22958	0.000182123	1
DNAJC5	4323.94	-0.285214	0.0129111	0.02921	4.46615e+07	1.45954e+08	-1.70841	0.0158765	1
DNAJC6	1705.87	-2.22253	3.36858e-12	4.18111e-11	3.7259e+07	4.99333e+08	-3.74434	0.000601377	1
DNAJC7	1067.38	-1.07487	4.07289e-24	1.16172e-22	1.524e+08	8.55521e+07	0.832985	1.5e-06	0.013491
[truncated: 6,406 more rows]
