# Supplementary material for: Reversal gene expression assessment for drug repurposing, a case study of glioblastoma
Source: J Transl Med. 2025 Jan 7;23:25. doi: 10.1186/s12967-024-06046-1 (PMC11706105; doi:10.1186/s12967-024-06046-1)
Supplement: Supplementary file 12 — Additional file 12 [file 12967_2024_6046_MOESM12_ESM.csv]

Source	SignatureId	Perturbagen	Concentration	CellLine	Tissue	Time	Concordance	pValue	nGenes	isDrug
CancerTheraputics	CTRS_4881	Dasatinib			lung cancer		-0.420475028	2.28394E-14	302	Yes
CancerTheraputics	CTRS_5392	Pictilisib			non-haematopoietic and non-lymphoid cancer		-0.411508303	9.02434E-14	302	No
CancerTheraputics	CTRS_8553	BRD-K26531177			thyroid cancer		-0.41035132	1.07429E-13	302	No
CancerTheraputics	CTRS_8297	DASA-58			stomach cancer		-0.406940086	1.78914E-13	302	No
CancerTheraputics	CTRS_5133	Tamatinib			lung cancer		-0.405178871	2.32291E-13	302	No
CancerTheraputics	CTRS_8512	AZD-8055			thyroid cancer		-0.394043421	1.16854E-12	302	No
CancerTheraputics	CTRS_8897	Staurosporine			thyroid cancer		-0.381818756	6.42898E-12	302	No
CancerTheraputics	CTRS_8630	CL-976			thyroid cancer		-0.381740058	6.49846E-12	302	No
CancerTheraputics	CTRS_8653	Cytochalasin B			thyroid cancer		-0.38167265	6.55855E-12	302	No
CancerTheraputics	CTRS_8882	Sirolimus			thyroid cancer		-0.38167265	6.55855E-12	302	Yes
CancerTheraputics	CTRS_8949	ZSTK 474			thyroid cancer		-0.379759787	8.50876E-12	302	No
CancerTheraputics	CTRS_5228	bleomycin A2			non-haematopoietic and non-lymphoid cancer		-0.374442697	1.73892E-11	302	No
CancerTheraputics	CTRS_1484	CHEMBL2152368			breast cancer		-0.373142245	2.06702E-11	302	No
CancerTheraputics	CTRS_8546	BRD-K11533227			thyroid cancer		-0.372576916	2.22778E-11	302	No
CancerTheraputics	CTRS_8552	Broad-Sai-609			thyroid cancer		-0.372163843	2.35288E-11	302	No
CancerTheraputics	CTRS_8541	Merck-Ketone			thyroid cancer		-0.369129761	3.50633E-11	302	No
CancerTheraputics	CTRS_8723	KI8751			thyroid cancer		-0.366537889	4.91391E-11	302	No
CancerTheraputics	CTRS_8613	Cabozantinib			thyroid cancer		-0.366257261	5.09587E-11	302	Yes
CancerTheraputics	CTRS_8565	BRD-K37390332			thyroid cancer		-0.364420618	6.45941E-11	302	No
CancerTheraputics	CTRS_8839	Piplartine			thyroid cancer		-0.3641755	6.66632E-11	302	No
CancerTheraputics	CTRS_5025	NSC30930			lung cancer		-0.363778931	7.01481E-11	302	No
CancerTheraputics	CTRS_8679	Foretinib			thyroid cancer		-0.36355149	7.22261E-11	302	No
CancerTheraputics	CTRS_4968	AC1MSUFC			lung cancer		-0.363074117	7.67841E-11	302	No
CancerTheraputics	CTRS_8788	neopeltolide			thyroid cancer		-0.362783856	7.96912E-11	302	No
CancerTheraputics	CTRS_8856	BRD4770			thyroid cancer		-0.362783856	7.96912E-11	302	No
CancerTheraputics	CTRS_8489	Arachidonyl Trifluoromethylketone			thyroid cancer		-0.361315163	9.61218E-11	302	No
CancerTheraputics	CTRS_4876	Cytochalasin B			lung cancer		-0.360763167	1.03113E-10	302	No
CancerTheraputics	CTRS_5383	fluvastatin			non-haematopoietic and non-lymphoid cancer		-0.360384405	1.08193E-10	302	No
CancerTheraputics	CTRS_8557	BRD-K29086754			thyroid cancer		-0.360103814	1.12113E-10	302	No
CancerTheraputics	CTRS_9072	BRD-M00053801			upper aerodigestive tract cancer		-0.35988079	1.15327E-10	302	No
CancerTheraputics	CTRS_8859	Regorafenib			thyroid cancer		-0.35943298	1.22053E-10	302	No
CancerTheraputics	CTRS_8910	temsirolimus			thyroid cancer		-0.359067583	1.27823E-10	302	Yes
CancerTheraputics	CTRS_5389	Fumonisin-B1			non-haematopoietic and non-lymphoid cancer		-0.357575257	1.54264E-10	302	No
CancerTheraputics	CTRS_30	AC1MSUFC			CTRP cell lines		-0.356342418	1.80054E-10	302	No
CancerTheraputics	CTRS_8663	Doxorubicin			thyroid cancer		-0.354330587	2.3139E-10	302	No
CancerTheraputics	CTRS_8486	3-Cl-AHPC			thyroid cancer		-0.353944113	2.42765E-10	302	No
CancerTheraputics	CTRS_8583	BRD-K66532283			thyroid cancer		-0.353642218	2.52026E-10	302	No
CancerTheraputics	CTRS_4728	AZD7762			lung cancer		-0.353640422	2.52082E-10	302	No
CancerTheraputics	CTRS_5237	BRD-A05715709			non-haematopoietic and non-lymphoid cancer		-0.350480826	3.72123E-10	302	No
CancerTheraputics	CTRS_8792	Nilotinib			thyroid cancer		-0.349984456	3.95448E-10	302	No
CancerTheraputics	CTRS_4744	birinapant			lung cancer		-0.349792347	4.04851E-10	302	No
CancerTheraputics	CTRS_4790	BRD-K42260513			lung cancer		-0.346862704	5.78209E-10	302	No
CancerTheraputics	CTRS_8880	CX-4945 (Silmitasertib)			thyroid cancer		-0.346302818	6.18707E-10	302	No
CancerTheraputics	CTRS_2434	CHEMBL2152368			endometrium cancer		-0.345767663	6.59982E-10	302	No
CancerTheraputics	CTRS_67	Erlotinib			CTRP cell lines		-0.343976103	8.18545E-10	302	No
CancerTheraputics	CTRS_5375	Erlotinib			non-haematopoietic and non-lymphoid cancer		-0.343976103	8.18545E-10	302	No
CancerTheraputics	CTRS_8622	O-Demethylated Adapalene			thyroid cancer		-0.343689315	8.47142E-10	302	No
CancerTheraputics	CTRS_8042	Bendamustine HCl			stomach cancer		-0.343493765	8.67195E-10	302	No
CancerTheraputics	CTRS_8734	Panobinostat			thyroid cancer		-0.343099057	9.09084E-10	302	No
CancerTheraputics	CTRS_8780	N9-Isopropylolomoucine			thyroid cancer		-0.342878018	9.33393E-10	302	No
CancerTheraputics	CTRS_8703	I-BET151			thyroid cancer		-0.341852708	1.05465E-09	302	No
CancerTheraputics	CTRS_5449	AC1MSUFC			non-haematopoietic and non-lymphoid cancer		-0.341813758	1.05954E-09	302	No
CancerTheraputics	CTRS_8887	67200-34-4			thyroid cancer		-0.340487547	1.24003E-09	302	No
CancerTheraputics	CTRS_9305	PF 543			upper aerodigestive tract cancer		-0.339624036	1.37322E-09	302	No
CancerTheraputics	CTRS_6798	Dasatinib			pancreas cancer		-0.338915865	1.49271E-09	302	Yes
CancerTheraputics	CTRS_8636	CIL55A			thyroid cancer		-0.338715217	1.52836E-09	302	No
CancerTheraputics	CTRS_5385	FQI-1			non-haematopoietic and non-lymphoid cancer		-0.337799251	1.70186E-09	302	No
CancerTheraputics	CTRS_8821	(1Ar,7as,10as,10br)-1a,5-Dimethyl-8-methylidene-2,3,6,7,7a,8,10a,10b-octahydrooxireno[9,10]cyclodeca[1,2-b]furan-9(1ah)-one			thyroid cancer		-0.336717759	1.93136E-09	302	No
CancerTheraputics	CTRS_1396	AZD7762			breast cancer		-0.336716202	1.93171E-09	302	No
CancerTheraputics	CTRS_4894	Erlotinib			lung cancer		-0.335741249	2.16416E-09	302	No
CancerTheraputics	CTRS_8558	BG-51			thyroid cancer		-0.335218769	2.29966E-09	302	No
CancerTheraputics	CTRS_5362	Dasatinib			non-haematopoietic and non-lymphoid cancer		-0.332856436	3.02202E-09	302	Yes
CancerTheraputics	CTRS_8841	SCHEMBL15444220			thyroid cancer		-0.332487315	3.15314E-09	302	No
CancerTheraputics	CTRS_8868	SB225002			thyroid cancer		-0.332487315	3.15314E-09	302	No
CancerTheraputics	CTRS_8853	Pyrazolanthrone			thyroid cancer		-0.332221133	3.2511E-09	302	No
CancerTheraputics	CTRS_8672	Etoposide			thyroid cancer		-0.331284705	3.6197E-09	302	Yes
CancerTheraputics	CTRS_1790	SR1001			breast cancer		-0.33100287	3.73834E-09	302	No
CancerTheraputics	CTRS_1092	Erismodegib			bone cancer		-0.330800244	3.82596E-09	302	No
CancerTheraputics	CTRS_8620	CCT036477			thyroid cancer		-0.330549266	3.93725E-09	302	No
CancerTheraputics	CTRS_5125	Staurosporine			lung cancer		-0.328420718	5.0159E-09	302	No
CancerTheraputics	CTRS_8504	Axitinib			thyroid cancer		-0.327547201	5.53694E-09	302	Yes
CancerTheraputics	CTRS_2673	PF-4800567 hydrochloride			endometrium cancer		-0.326757016	6.05312E-09	302	No
CancerTheraputics	CTRS_7515	STF-31			skin cancer		-0.326398165	6.30263E-09	302	No
CancerTheraputics	CTRS_1412	birinapant			breast cancer		-0.326252554	6.40669E-09	302	No
CancerTheraputics	CTRS_8561	BRD-K34099515			thyroid cancer		-0.324784898	7.55277E-09	302	No
CancerTheraputics	CTRS_8876	ZINC77024257			thyroid cancer		-0.324246475	8.02105E-09	302	No
CancerTheraputics	CTRS_8608	32703-82-5			thyroid cancer		-0.323596179	8.62414E-09	302	No
CancerTheraputics	CTRS_1431	BRD-K04800985			breast cancer		-0.323427009	8.78809E-09	302	No
CancerTheraputics	CTRS_1770	Semagacestat			breast cancer		-0.322217097	1.00517E-08	302	No
CancerTheraputics	CTRS_8631	Ciclopirox			thyroid cancer		-0.322164237	1.01107E-08	302	Yes
CancerTheraputics	CTRS_408	BRD-A05715709			CTRP cell lines		-0.32181651	1.05075E-08	302	No
CancerTheraputics	CTRS_1498	ZINC01050121			breast cancer		-0.321434339	1.0961E-08	302	No
CancerTheraputics	CTRS_8756	mitomycin			thyroid cancer		-0.321354471	1.10581E-08	302	Yes
CancerTheraputics	CTRS_5318	Idelalisib			non-haematopoietic and non-lymphoid cancer		-0.321233828	1.12064E-08	302	No
CancerTheraputics	CTRS_8835	PI-103			thyroid cancer		-0.321224507	1.1218E-08	302	No
CancerTheraputics	CTRS_8652	Cytarabine			thyroid cancer		-0.321174973	1.12795E-08	302	Yes
CancerTheraputics	CTRS_1713	palmostatin B			breast cancer		-0.321086588	1.139E-08	302	No
CancerTheraputics	CTRS_1450	CHEMBL2355345			breast cancer		-0.319730817	1.3223E-08	302	No
CancerTheraputics	CTRS_4870	Crizotinib			lung cancer		-0.31922321	1.39801E-08	302	No
CancerTheraputics	CTRS_9324	Prochlorperazine			upper aerodigestive tract cancer		-0.318507311	1.51195E-08	302	Yes
CancerTheraputics	CTRS_5619	temsirolimus			non-haematopoietic and non-lymphoid cancer		-0.318055498	1.58843E-08	302	Yes
CancerTheraputics	CTRS_8095	BRD-K44224150			stomach cancer		-0.316147934	1.95456E-08	302	No
CancerTheraputics	CTRS_8497	Apatinib Hydrochloride			thyroid cancer		-0.316053682	1.97462E-08	302	No
CancerTheraputics	CTRS_8667	Epigalocatechin Gallate			thyroid cancer		-0.316053682	1.97462E-08	302	No
CancerTheraputics	CTRS_5614	Tamatinib			non-haematopoietic and non-lymphoid cancer		-0.315483182	2.10036E-08	302	No
CancerTheraputics	CTRS_5215	CYTO7H11			non-haematopoietic and non-lymphoid cancer		-0.315439904	2.11021E-08	302	No
CancerTheraputics	CTRS_7330	Itrazole			skin cancer		-0.314741265	2.27549E-08	302	No
CancerTheraputics	CTRS_8274	LY2157299			stomach cancer		-0.314450476	2.3479E-08	302	No
CancerTheraputics	CTRS_5878	GSK-3 Inhibitor IX			oesophagus cancer		-0.313392741	2.63056E-08	302	No
CancerTheraputics	CTRS_8772	ML320			thyroid cancer		-0.312609159	2.86086E-08	302	No
CancerTheraputics	CTRS_8799	NSC48300			thyroid cancer		-0.310990193	3.39992E-08	302	No
CancerTheraputics	CTRS_8091	BRD-K37390332			stomach cancer		-0.310757034	3.48521E-08	302	No
CancerTheraputics	CTRS_6630	AM-580			pancreas cancer		-0.310299648	3.65856E-08	302	No
CancerTheraputics	CTRS_5069	pluripotin			lung cancer		-0.309940876	3.80033E-08	302	No
CancerTheraputics	CTRS_5467	MK-2206			non-haematopoietic and non-lymphoid cancer		-0.309514006	3.97592E-08	302	No
CancerTheraputics	CTRS_859	4,11-Diethyl-4,9-dihydroxy-1H-pyrano[3',4':6,7]indolizino[1,2-b]quinoline-3,14(4H,12H)-dione			autonomic ganglia cancer		-0.30872798	4.31993E-08	302	No
CancerTheraputics	CTRS_8832	PF750			thyroid cancer		-0.308642919	4.35883E-08	302	No
CancerTheraputics	CTRS_7442	PF-184			skin cancer		-0.308624354	4.36737E-08	302	No
CancerTheraputics	CTRS_1653	AZD-1775			breast cancer		-0.307588692	4.86996E-08	302	No
CancerTheraputics	CTRS_599	CAY-10594			autonomic ganglia cancer		-0.307012928	5.17304E-08	302	No
CancerTheraputics	CTRS_8032	AZD7762			stomach cancer		-0.305654197	5.9621E-08	302	No
CancerTheraputics	CTRS_8514	AZD-1152-HQPA			thyroid cancer		-0.305630608	5.97677E-08	302	No
CancerTheraputics	CTRS_1798	SZ4TA2			breast cancer		-0.305128538	6.29749E-08	302	No
CancerTheraputics	CTRS_1604	IPR-456			breast cancer		-0.304442448	6.76268E-08	302	No
CancerTheraputics	CTRS_8888	4,11-Diethyl-4,9-dihydroxy-1H-pyrano[3',4':6,7]indolizino[1,2-b]quinoline-3,14(4H,12H)-dione			thyroid cancer		-0.304222565	6.91866E-08	302	No
CancerTheraputics	CTRS_8827	PF-184			thyroid cancer		-0.303986073	7.09028E-08	302	No
CancerTheraputics	CTRS_1760	Ruxolitinib			breast cancer		-0.303960729	7.10891E-08	302	No
CancerTheraputics	CTRS_343	bleomycin A2			CTRP cell lines		-0.303655108	7.33737E-08	302	No
CancerTheraputics	CTRS_9578	CL-976			urinary tract cancer		-0.302631532	8.15518E-08	302	No
CancerTheraputics	CTRS_7432	BRD-A28746609			skin cancer		-0.302158868	8.56182E-08	302	No
CancerTheraputics	CTRS_4719	Avicin-D			lung cancer		-0.3017318	8.94598E-08	302	No
CancerTheraputics	CTRS_5183	968			non-haematopoietic and non-lymphoid cancer		-0.301304592	9.34685E-08	302	No
CancerTheraputics	CTRS_8666	Entinostat			thyroid cancer		-0.301132053	9.51361E-08	302	No
CancerTheraputics	CTRS_8511	AZD7762			thyroid cancer		-0.29953578	1.11986E-07	302	No
CancerTheraputics	CTRS_2484	compound 1B			endometrium cancer		-0.299269697	1.1506E-07	302	No
CancerTheraputics	CTRS_5232	BMS-536924			non-haematopoietic and non-lymphoid cancer		-0.299252932	1.15257E-07	302	No
CancerTheraputics	CTRS_1620	KPT185			breast cancer		-0.299009574	1.18144E-07	302	No
CancerTheraputics	CTRS_3573	MST-312			kidney cancer		-0.298859108	1.19965E-07	302	No
CancerTheraputics	CTRS_593	Alpelisib			autonomic ganglia cancer		-0.298528781	1.24056E-07	302	No
CancerTheraputics	CTRS_8947	Sepantronium			thyroid cancer		-0.298493704	1.24498E-07	302	No
CancerTheraputics	CTRS_96	FQI-1			CTRP cell lines		-0.298388285	1.25836E-07	302	No
CancerTheraputics	CTRS_61	PD153035 (Hydrochloride)			CTRP cell lines		-0.29826873	1.27371E-07	302	No
CancerTheraputics	CTRS_8570	2-(Allylamino)-3-chloronaphthoquinone			thyroid cancer		-0.297453427	1.38325E-07	302	No
CancerTheraputics	CTRS_2049	FQI-1			central nervous system cancer		-0.297304173	1.40427E-07	302	No
CancerTheraputics	CTRS_8941	XL335			thyroid cancer		-0.29725995	1.41055E-07	302	No
CancerTheraputics	CTRS_1430	BRD-K02492147			breast cancer		-0.297241875	1.41313E-07	302	No
CancerTheraputics	CTRS_8643	compound 1B			thyroid cancer		-0.296935395	1.45751E-07	302	No
CancerTheraputics	CTRS_9202	AZD-2014			upper aerodigestive tract cancer		-0.296428228	1.53392E-07	302	No
CancerTheraputics	CTRS_7520	Tacrolimus			skin cancer		-0.295972669	1.60583E-07	302	Yes
CancerTheraputics	CTRS_1571	Foretinib			breast cancer		-0.295760793	1.64036E-07	302	No
CancerTheraputics	CTRS_6954	Olaparib			pancreas cancer		-0.29566436	1.65632E-07	302	No
CancerTheraputics	CTRS_4747	bleomycin A2			lung cancer		-0.295205656	1.73428E-07	302	No
CancerTheraputics	CTRS_505	AZD-1480			autonomic ganglia cancer		-0.295181189	1.73853E-07	302	No
CancerTheraputics	CTRS_8678	fluvastatin			thyroid cancer		-0.295074295	1.75725E-07	302	No
CancerTheraputics	CTRS_8907	Tandutinib			thyroid cancer		-0.29505193	1.76119E-07	302	No
CancerTheraputics	CTRS_8638	CIL70			thyroid cancer		-0.294865077	1.79443E-07	302	No
CancerTheraputics	CTRS_7530	TGX 221			skin cancer		-0.294232728	1.91149E-07	302	No
CancerTheraputics	CTRS_2520	fluvastatin			endometrium cancer		-0.293828793	1.99006E-07	302	No
CancerTheraputics	CTRS_8975	AZD4547			upper aerodigestive tract cancer		-0.292445216	2.28345E-07	302	No
CancerTheraputics	CTRS_2398	BG-51			endometrium cancer		-0.292347179	2.30574E-07	302	No
CancerTheraputics	CTRS_2038	Erismodegib			central nervous system cancer		-0.291987383	2.38937E-07	302	No
CancerTheraputics	CTRS_4296	BRD-K16147474			liver cancer		-0.291873931	2.41634E-07	302	No
CancerTheraputics	CTRS_402	fluvastatin			CTRP cell lines		-0.291460548	2.51711E-07	302	No
CancerTheraputics	CTRS_7273	Dasatinib			skin cancer		-0.291280837	2.56217E-07	302	Yes
CancerTheraputics	CTRS_4942	Itrazole			lung cancer		-0.290626519	2.73286E-07	302	No
CancerTheraputics	CTRS_8850	Purmorphamine			thyroid cancer		-0.290489059	2.77008E-07	302	No
CancerTheraputics	CTRS_1540	BSPBIO_001592			breast cancer		-0.290101404	2.87769E-07	302	No
CancerTheraputics	CTRS_2373	BMS-536924			endometrium cancer		-0.290085385	2.88222E-07	302	No
CancerTheraputics	CTRS_2653	Obatoclax			endometrium cancer		-0.289637094	3.01187E-07	302	No
CancerTheraputics	CTRS_7252	CIL56			skin cancer		-0.289255551	3.12662E-07	302	No
CancerTheraputics	CTRS_1368	1S,3R-RSL-3			breast cancer		-0.289031698	3.19588E-07	302	No
CancerTheraputics	CTRS_1433	BRD-K09587429			breast cancer		-0.288784724	3.27401E-07	302	No
CancerTheraputics	CTRS_8658	Dasatinib			thyroid cancer		-0.288572235	3.34269E-07	302	Yes
CancerTheraputics	CTRS_5610	Sunitinib			non-haematopoietic and non-lymphoid cancer		-0.288532348	3.35574E-07	302	No
CancerTheraputics	CTRS_8689	Gemcitabine			thyroid cancer		-0.288140507	3.48652E-07	302	Yes
CancerTheraputics	CTRS_8744	LY 2183240			thyroid cancer		-0.287832603	3.59272E-07	302	No
CancerTheraputics	CTRS_6923	Myriocin			pancreas cancer		-0.28769213	3.64219E-07	302	No
CancerTheraputics	CTRS_8601	ICG-001			thyroid cancer		-0.287329288	3.77303E-07	302	No
CancerTheraputics	CTRS_8766	DASA-58			thyroid cancer		-0.287155107	3.83743E-07	302	No
CancerTheraputics	CTRS_1490	BRD-K99006945			breast cancer		-0.286826097	3.96196E-07	302	No
CancerTheraputics	CTRS_8709	indisulam			thyroid cancer		-0.286642679	4.03306E-07	302	No
CancerTheraputics	CTRS_8061	BRD-A71883111			stomach cancer		-0.286210583	4.20543E-07	302	No
CancerTheraputics	CTRS_5094	Saracatinib			lung cancer		-0.285876654	4.34347E-07	302	No
CancerTheraputics	CTRS_8043	Betulinic acid			stomach cancer		-0.285311991	4.58683E-07	302	No
CancerTheraputics	CTRS_8520	Bendamustine HCl			thyroid cancer		-0.285182125	4.64462E-07	302	No
CancerTheraputics	CTRS_8603	STK178014			thyroid cancer		-0.285182125	4.64462E-07	302	No
CancerTheraputics	CTRS_9261	necrosulfonamide			upper aerodigestive tract cancer		-0.284780956	4.8276E-07	302	No
CancerTheraputics	CTRS_1554	DOCETAXEL			breast cancer		-0.284752981	4.84062E-07	302	Yes
CancerTheraputics	CTRS_8701	HLI-373			thyroid cancer		-0.284654694	4.88661E-07	302	No
CancerTheraputics	CTRS_8741	AC1MSUFC			thyroid cancer		-0.284454008	4.98182E-07	302	No
CancerTheraputics	CTRS_1831	Vandetanib			breast cancer		-0.284054193	5.17685E-07	302	No
CancerTheraputics	CTRS_274	Veliparib			CTRP cell lines		-0.284033027	5.18737E-07	302	No
CancerTheraputics	CTRS_5716	bosutinib			oesophagus cancer		-0.283925676	5.24108E-07	302	No
CancerTheraputics	CTRS_2725	Simvastatin			endometrium cancer		-0.283518427	5.4497E-07	302	Yes
CancerTheraputics	CTRS_7125	AZD7762			skin cancer		-0.283393348	5.51535E-07	302	No
CancerTheraputics	CTRS_9214	CHEMBL3186197			upper aerodigestive tract cancer		-0.283171667	5.63359E-07	302	No
CancerTheraputics	CTRS_536	BRD-A86708339			autonomic ganglia cancer		-0.28300705	5.72296E-07	302	No
CancerTheraputics	CTRS_2387	BRD-K13999467			endometrium cancer		-0.282760024	5.85962E-07	302	No
CancerTheraputics	CTRS_8593	PCI-34051			thyroid cancer		-0.28263043	5.93256E-07	302	No
CancerTheraputics	CTRS_5965	Momelotinib			oesophagus cancer		-0.282597529	5.95122E-07	302	No
CancerTheraputics	CTRS_1586	GSK-1059615			breast cancer		-0.282552733	5.97671E-07	302	No
CancerTheraputics	CTRS_4577	PF-4800567 hydrochloride			liver cancer		-0.282359686	6.08777E-07	302	No
CancerTheraputics	CTRS_5317	Cabozantinib			non-haematopoietic and non-lymphoid cancer		-0.282099213	6.24076E-07	302	Yes
CancerTheraputics	CTRS_7708	compound 1B			soft tissue cancer		-0.281894274	6.36372E-07	302	No
CancerTheraputics	CTRS_7625	BRD-K02492147			soft tissue cancer		-0.281605672	6.54082E-07	302	No
CancerTheraputics	CTRS_8649	BSPBIO_001592			thyroid cancer		-0.281411524	6.66261E-07	302	No
CancerTheraputics	CTRS_5986	NSC23766			oesophagus cancer		-0.281200001	6.79777E-07	302	No
CancerTheraputics	CTRS_5071	PLX-4720			lung cancer		-0.281081186	6.87484E-07	302	No
CancerTheraputics	CTRS_8929	Tubastatin A			thyroid cancer		-0.28085232	7.02566E-07	302	No
CancerTheraputics	CTRS_5050	PD153035 (Hydrochloride)			lung cancer		-0.280738022	7.10216E-07	302	No
CancerTheraputics	CTRS_2708	RO4929097			endometrium cancer		-0.280662362	7.15324E-07	302	No
CancerTheraputics	CTRS_7825	ASN 05257430			soft tissue cancer		-0.280622088	7.18058E-07	302	No
CancerTheraputics	CTRS_8816	PAC-1			thyroid cancer		-0.280131238	7.52187E-07	302	No
CancerTheraputics	CTRS_663	GANT-61			autonomic ganglia cancer		-0.279979226	7.63068E-07	302	No
CancerTheraputics	CTRS_8735	LE-135			thyroid cancer		-0.279602275	7.90706E-07	302	No
CancerTheraputics	CTRS_2369	bleomycin A2			endometrium cancer		-0.279552691	7.94412E-07	302	No
CancerTheraputics	CTRS_1510	CBB-1007			breast cancer		-0.279394664	8.06334E-07	302	No
CancerTheraputics	CTRS_8664	ELCPK			thyroid cancer		-0.279394654	8.06335E-07	302	No
CancerTheraputics	CTRS_5840	Dacarbazine			oesophagus cancer		-0.279271406	8.15753E-07	302	Yes
CancerTheraputics	CTRS_8396	Ruxolitinib			stomach cancer		-0.279267846	8.16026E-07	302	No
CancerTheraputics	CTRS_6816	FGIN1-27			pancreas cancer		-0.279112557	8.28046E-07	302	No
CancerTheraputics	CTRS_7127	MLS000709026			skin cancer		-0.278857174	8.48183E-07	302	No
CancerTheraputics	CTRS_2745	Sunitinib			endometrium cancer		-0.278760248	8.55948E-07	302	No
CancerTheraputics	CTRS_7114	AT 7867			skin cancer		-0.278636704	8.65944E-07	302	No
CancerTheraputics	CTRS_1737	pluripotin			breast cancer		-0.278579206	8.70634E-07	302	No
CancerTheraputics	CTRS_2823	AZD7545			haematopoietic and lymphoid tissue cancer		-0.277825673	9.34396E-07	302	No
CancerTheraputics	CTRS_5589	Simvastatin			non-haematopoietic and non-lymphoid cancer		-0.277667611	9.48327E-07	302	Yes
CancerTheraputics	CTRS_6091	Sunitinib			oesophagus cancer		-0.277622969	9.52298E-07	302	No
CancerTheraputics	CTRS_4380	Cyclosporine			liver cancer		-0.27760402	9.53988E-07	302	Yes
CancerTheraputics	CTRS_9526	BRD-K61166597			urinary tract cancer		-0.277368662	9.75222E-07	302	No
CancerTheraputics	CTRS_1819	TPCA-1			breast cancer		-0.277313527	9.80261E-07	302	No
CancerTheraputics	CTRS_8690	GMX1778			thyroid cancer		-0.277062403	1.00353E-06	302	No
CancerTheraputics	CTRS_5165	VER 155008			lung cancer		-0.276984333	1.01087E-06	302	No
CancerTheraputics	CTRS_8309	Myricetin			stomach cancer		-0.276751087	1.03311E-06	302	No
CancerTheraputics	CTRS_1690	501919-59-1			breast cancer		-0.276401036	1.06737E-06	302	No
CancerTheraputics	CTRS_9007	BRD-A71883111			upper aerodigestive tract cancer		-0.276320554	1.0754E-06	302	No
CancerTheraputics	CTRS_2337	Apatinib Hydrochloride			endometrium cancer		-0.275986806	1.10932E-06	302	No
CancerTheraputics	CTRS_2589	BDBM50127227			endometrium cancer		-0.275919131	1.11632E-06	302	No
CancerTheraputics	CTRS_7307	GSK-1059615			skin cancer		-0.275638078	1.14585E-06	302	No
CancerTheraputics	CTRS_5789	ST021200			oesophagus cancer		-0.275409785	1.17039E-06	302	No
CancerTheraputics	CTRS_8628	Chlorambucil			thyroid cancer		-0.275006514	1.21497E-06	302	No
CancerTheraputics	CTRS_5051	PD318088			lung cancer		-0.274997451	1.21599E-06	302	No
CancerTheraputics	CTRS_9002	BMS-754807			upper aerodigestive tract cancer		-0.274916639	1.22512E-06	302	No
CancerTheraputics	CTRS_1621	KU0060648			breast cancer		-0.274908308	1.22607E-06	302	No
CancerTheraputics	CTRS_9389	Fedratinib			upper aerodigestive tract cancer		-0.274782549	1.24042E-06	302	No
CancerTheraputics	CTRS_484	3-Cl-AHPC			autonomic ganglia cancer		-0.274696626	1.25032E-06	302	No
CancerTheraputics	CTRS_9205	KW-2449			upper aerodigestive tract cancer		-0.274561125	1.26609E-06	302	No
CancerTheraputics	CTRS_5007	N9-Isopropylolomoucine			lung cancer		-0.274555976	1.26669E-06	302	No
CancerTheraputics	CTRS_5766	MLS002473913			oesophagus cancer		-0.274488082	1.27467E-06	302	No
CancerTheraputics	CTRS_4232	A-804598			liver cancer		-0.274443924	1.27988E-06	302	No
CancerTheraputics	CTRS_1809	Fedratinib			breast cancer		-0.274283931	1.29894E-06	302	No
CancerTheraputics	CTRS_2732	4,11-Diethyl-4,9-dihydroxy-1H-pyrano[3',4':6,7]indolizino[1,2-b]quinoline-3,14(4H,12H)-dione			endometrium cancer		-0.27411953	1.3188E-06	302	No
CancerTheraputics	CTRS_3622	Pevonedistat			kidney cancer		-0.27403772	1.3288E-06	302	No
CancerTheraputics	CTRS_8692	GSK-3 Inhibitor IX			thyroid cancer		-0.274003675	1.33298E-06	302	No
CancerTheraputics	CTRS_5513	Dactolisib			non-haematopoietic and non-lymphoid cancer		-0.273357494	1.41475E-06	302	No
CancerTheraputics	CTRS_8237	Imatinib			stomach cancer		-0.273179264	1.43813E-06	302	No
CancerTheraputics	CTRS_5185	Arachidonyl Trifluoromethylketone			non-haematopoietic and non-lymphoid cancer		-0.27315788	1.44096E-06	302	No
CancerTheraputics	CTRS_8921	Topotecan			thyroid cancer		-0.273135598	1.44392E-06	302	Yes
CancerTheraputics	CTRS_819	PLX-4720			autonomic ganglia cancer		-0.273111908	1.44706E-06	302	No
CancerTheraputics	CTRS_8539	BRD-A71883111			thyroid cancer		-0.272870595	1.47951E-06	302	No
CancerTheraputics	CTRS_4751	BMS-536924			lung cancer		-0.272752504	1.49564E-06	302	No
CancerTheraputics	CTRS_4763	BRD-K04800985			lung cancer		-0.272658276	1.50863E-06	302	No
CancerTheraputics	CTRS_500	Avicin-D			autonomic ganglia cancer		-0.27252376	1.52736E-06	302	No
CancerTheraputics	CTRS_572	BRD-K71781559			autonomic ganglia cancer		-0.272223645	1.56995E-06	302	No
CancerTheraputics	CTRS_9001	BMS-536924			upper aerodigestive tract cancer		-0.271709706	1.64555E-06	302	No
CancerTheraputics	CTRS_8563	BRD-K34485477			thyroid cancer		-0.271540718	1.67116E-06	302	No
CancerTheraputics	CTRS_9140	Epigalocatechin Gallate			upper aerodigestive tract cancer		-0.271230254	1.71921E-06	302	No
CancerTheraputics	CTRS_4726	AZD-6482			lung cancer		-0.270397986	1.8546E-06	302	No
CancerTheraputics	CTRS_510	AZD-8055			autonomic ganglia cancer		-0.270297729	1.87159E-06	302	No
CancerTheraputics	CTRS_6692	BRD-K27986637			pancreas cancer		-0.269723715	1.97172E-06	302	No
CancerTheraputics	CTRS_4406	Dasatinib			liver cancer		-0.269455574	2.02023E-06	302	Yes
CancerTheraputics	CTRS_8640	Clofarabine			thyroid cancer		-0.269171505	2.07286E-06	302	Yes
CancerTheraputics	CTRS_7435	Parbendazole			skin cancer		-0.268939521	2.11681E-06	302	No
CancerTheraputics	CTRS_2620	Momelotinib			endometrium cancer		-0.268826327	2.13858E-06	302	No
CancerTheraputics	CTRS_871	Sunitinib			autonomic ganglia cancer		-0.268456266	2.21125E-06	302	No
CancerTheraputics	CTRS_633	Cytochalasin B			autonomic ganglia cancer		-0.268259283	2.25089E-06	302	No
CancerTheraputics	CTRS_8863	Rita			thyroid cancer		-0.268159281	2.27127E-06	302	No
CancerTheraputics	CTRS_9060	BRD-K80183349			upper aerodigestive tract cancer		-0.26803352	2.29715E-06	302	No
CancerTheraputics	CTRS_8926	SMR001317659			thyroid cancer		-0.267914242	2.32196E-06	302	No
CancerTheraputics	CTRS_4796	BRD-K50799972			lung cancer		-0.267901615	2.3246E-06	302	No
CancerTheraputics	CTRS_8360	PF-4800567 hydrochloride			stomach cancer		-0.267673812	2.37275E-06	302	No
CancerTheraputics	CTRS_8984	CYTO7H11			upper aerodigestive tract cancer		-0.267607974	2.38684E-06	302	No
CancerTheraputics	CTRS_2348	AZD4547			endometrium cancer		-0.267261553	2.46231E-06	302	No
CancerTheraputics	CTRS_8595	BRD-K92856060			thyroid cancer		-0.267154147	2.48617E-06	302	No
CancerTheraputics	CTRS_7031	67200-34-4			pancreas cancer		-0.267133551	2.49077E-06	302	No
CancerTheraputics	CTRS_5966	MST-312			oesophagus cancer		-0.266985703	2.52403E-06	302	No
CancerTheraputics	CTRS_9035	BRD-K35604418			upper aerodigestive tract cancer		-0.266890033	2.54578E-06	302	No
CancerTheraputics	CTRS_5006	Myriocin			lung cancer		-0.266303011	2.6832E-06	302	No
CancerTheraputics	CTRS_1589	GSK-461364			breast cancer		-0.266284987	2.68753E-06	302	No
CancerTheraputics	CTRS_6030	SCHEMBL15444220			oesophagus cancer		-0.265560414	2.8672E-06	302	No
CancerTheraputics	CTRS_1424	BRD-A05715709			breast cancer		-0.265101339	2.98691E-06	302	No
CancerTheraputics	CTRS_1584	GSK-3 Inhibitor IX			breast cancer		-0.264455105	3.16354E-06	302	No
CancerTheraputics	CTRS_7284	Erastin			skin cancer		-0.264238962	3.22481E-06	302	No
CancerTheraputics	CTRS_3019	GW 405833			haematopoietic and lymphoid tissue cancer		-0.263950036	3.30848E-06	302	No
CancerTheraputics	CTRS_4941	istradefylline			lung cancer		-0.262937857	3.61824E-06	302	No
CancerTheraputics	CTRS_568	MLS003179190			autonomic ganglia cancer		-0.26292923	3.62099E-06	302	No
CancerTheraputics	CTRS_5812	CHIR-99021			oesophagus cancer		-0.262390137	3.7972E-06	302	No
CancerTheraputics	CTRS_5563	Quizartinib			non-haematopoietic and non-lymphoid cancer		-0.26183383	3.9876E-06	302	No
CancerTheraputics	CTRS_2749	Tamatinib			endometrium cancer		-0.261603262	4.06915E-06	302	No
CancerTheraputics	CTRS_1811	Thalidomide			breast cancer		-0.261521282	4.09853E-06	302	Yes
CancerTheraputics	CTRS_5550	pluripotin			non-haematopoietic and non-lymphoid cancer		-0.261464807	4.11888E-06	302	No
CancerTheraputics	CTRS_9089	CAY-10594			upper aerodigestive tract cancer		-0.261192179	4.21851E-06	302	No
CancerTheraputics	CTRS_6055	Salermide			oesophagus cancer		-0.26105242	4.27046E-06	302	No
CancerTheraputics	CTRS_7645	BRD-K48477130			soft tissue cancer		-0.260951508	4.30836E-06	302	No
CancerTheraputics	CTRS_9318	Vemurafenib			upper aerodigestive tract cancer		-0.259934629	4.70855E-06	302	No
CancerTheraputics	CTRS_5729	BRD-K13999467			oesophagus cancer		-0.259731437	4.79265E-06	302	No
CancerTheraputics	CTRS_7807	marinopyrrole A			soft tissue cancer		-0.259665502	4.82025E-06	302	No
CancerTheraputics	CTRS_1776	Simvastatin			breast cancer		-0.259516633	4.88311E-06	302	Yes
CancerTheraputics	CTRS_9277	NUTLIN 3			upper aerodigestive tract cancer		-0.259418925	4.9248E-06	302	No
CancerTheraputics	CTRS_4362	Idelalisib			liver cancer		-0.259285008	4.98249E-06	302	No
CancerTheraputics	CTRS_6127	VER 155008			oesophagus cancer		-0.259248382	4.99838E-06	302	No
CancerTheraputics	CTRS_5603	SR1001			non-haematopoietic and non-lymphoid cancer		-0.259177048	5.02946E-06	302	No
CancerTheraputics	CTRS_806	869288-64-2			autonomic ganglia cancer		-0.258393885	5.38306E-06	302	No
CancerTheraputics	CTRS_5108	Simvastatin			lung cancer		-0.25833372	5.41118E-06	302	Yes
CancerTheraputics	CTRS_5067	pitstop2			lung cancer		-0.25829201	5.43076E-06	302	No
CancerTheraputics	CTRS_8815	Ouabain			thyroid cancer		-0.257855043	5.63997E-06	302	No
CancerTheraputics	CTRS_8612	C6-ceramide			thyroid cancer		-0.257607123	5.76206E-06	302	No
CancerTheraputics	CTRS_9276	NSC95397			upper aerodigestive tract cancer		-0.257310054	5.91166E-06	302	No
CancerTheraputics	CTRS_5207	AZD-6482			non-haematopoietic and non-lymphoid cancer		-0.257230055	5.95258E-06	302	No
CancerTheraputics	CTRS_5466	AZD-1775			non-haematopoietic and non-lymphoid cancer		-0.257111324	6.0138E-06	302	No
CancerTheraputics	CTRS_5827	Fcodpguefhccia-Uhfffaoysa-N			oesophagus cancer		-0.256805917	6.17405E-06	302	No
CancerTheraputics	CTRS_1553	Dinaciclib			breast cancer		-0.256567127	6.30216E-06	302	No
CancerTheraputics	CTRS_9282	TAE-684			upper aerodigestive tract cancer		-0.256391795	6.39784E-06	302	No
CancerTheraputics	CTRS_5929	Lomeguatrib			oesophagus cancer		-0.256118501	6.54974E-06	302	No
CancerTheraputics	CTRS_6628	Alisertib			pancreas cancer		-0.256104519	6.5576E-06	302	No
CancerTheraputics	CTRS_3945	ETP-46464			large intestine cancer		-0.255771401	6.74761E-06	302	No
CancerTheraputics	CTRS_8473	CHEMBL492797			stomach cancer		-0.255638026	6.82515E-06	302	No
CancerTheraputics	CTRS_1116	GSK4112			bone cancer		-0.25561637	6.83782E-06	302	No
CancerTheraputics	CTRS_813	PIK-93			autonomic ganglia cancer		-0.255533418	6.88655E-06	302	No
CancerTheraputics	CTRS_582	BRD-M00053801			autonomic ganglia cancer		-0.255494412	6.90958E-06	302	No
CancerTheraputics	CTRS_9055	BRD-K70511574			upper aerodigestive tract cancer		-0.255478779	6.91883E-06	302	No
CancerTheraputics	CTRS_6665	BMS-195614			pancreas cancer		-0.25516007	7.11002E-06	302	No
CancerTheraputics	CTRS_4877	Dabrafenib			lung cancer		-0.254969501	7.22673E-06	302	No
CancerTheraputics	CTRS_9033	SCHEMBL15422028			upper aerodigestive tract cancer		-0.254945961	7.24127E-06	302	No
CancerTheraputics	CTRS_8575	CHEMBL2381520			thyroid cancer		-0.25491491	7.2605E-06	302	No
CancerTheraputics	CTRS_9146	ETP-46464			upper aerodigestive tract cancer		-0.254863394	7.2925E-06	302	No
CancerTheraputics	CTRS_7626	BRD-K04800985			soft tissue cancer		-0.254805939	7.32835E-06	302	No
CancerTheraputics	CTRS_5152	Trametinib			lung cancer		-0.254766129	7.35329E-06	302	No
CancerTheraputics	CTRS_944	AZD-1480			bone cancer		-0.254738277	7.37079E-06	302	No
CancerTheraputics	CTRS_974	BRD-A05715709			bone cancer		-0.254738277	7.37079E-06	302	No
CancerTheraputics	CTRS_8948	4-Deoxyuridine			thyroid cancer		-0.254724055	7.37974E-06	302	No
CancerTheraputics	CTRS_1692	NSC23766			breast cancer		-0.254576313	7.47332E-06	302	No
CancerTheraputics	CTRS_720	AC1MSUFC			autonomic ganglia cancer		-0.25446894	7.54203E-06	302	No
CancerTheraputics	CTRS_8657	Darinaparsin			thyroid cancer		-0.25414144	7.75536E-06	302	No
CancerTheraputics	CTRS_6971	PF-184			pancreas cancer		-0.254090518	7.78904E-06	302	No
CancerTheraputics	CTRS_4255	AZD-6482			liver cancer		-0.253924538	7.8998E-06	302	No
CancerTheraputics	CTRS_4931	IC-87114			lung cancer		-0.253678653	8.06662E-06	302	No
CancerTheraputics	CTRS_8525	Doramapimod			thyroid cancer		-0.253593035	8.12549E-06	302	No
CancerTheraputics	CTRS_7316	HLI-373			skin cancer		-0.253318647	8.31693E-06	302	No
CancerTheraputics	CTRS_3213	SNX-2112 (PF-04928473)			haematopoietic and lymphoid tissue cancer		-0.253006762	8.53974E-06	302	No
CancerTheraputics	CTRS_1721	Pevonedistat			breast cancer		-0.252742441	8.733E-06	302	No
CancerTheraputics	CTRS_1559	Epigalocatechin Gallate			breast cancer		-0.252523814	8.89599E-06	302	No
CancerTheraputics	CTRS_558	BRD-K42260513			autonomic ganglia cancer		-0.25207442	9.24014E-06	302	No
CancerTheraputics	CTRS_7197	MLS002473913			skin cancer		-0.251903222	9.37454E-06	302	No
CancerTheraputics	CTRS_1625	KW-2449			breast cancer		-0.251670747	9.56003E-06	302	No
CancerTheraputics	CTRS_5397	GSK-3 Inhibitor IX			non-haematopoietic and non-lymphoid cancer		-0.251562458	9.64762E-06	302	No
CancerTheraputics	CTRS_8527	BIX01294			thyroid cancer		-0.251207133	9.94041E-06	302	No
CancerTheraputics	CTRS_4976	4LY1			lung cancer		-0.250991506	1.01222E-05	302	No
CancerTheraputics	CTRS_5830	CHEMBL520231			oesophagus cancer		-0.250671866	1.03975E-05	302	No
CancerTheraputics	CTRS_4375	CHIR-99021			liver cancer		-0.25049832	1.05499E-05	302	No
CancerTheraputics	CTRS_7694	CHIR-99021			soft tissue cancer		-0.250022883	1.09784E-05	302	No
CancerTheraputics	CTRS_8911	Teniposide			thyroid cancer		-0.249979412	1.10184E-05	302	No
CancerTheraputics	CTRS_2671	PF-184			endometrium cancer		-0.248989845	1.19672E-05	302	No
CancerTheraputics	CTRS_8074	BRD-K17060750			stomach cancer		-0.248740636	1.22181E-05	302	No
CancerTheraputics	CTRS_1380	alvocidib			breast cancer		-0.248664756	1.22955E-05	302	No
CancerTheraputics	CTRS_9192	IU1			upper aerodigestive tract cancer		-0.248395505	1.25738E-05	302	No
CancerTheraputics	CTRS_7898	pitstop2			soft tissue cancer		-0.248317857	1.26552E-05	302	No
CancerTheraputics	CTRS_507	AZD-6482			autonomic ganglia cancer		-0.248188677	1.27917E-05	302	No
CancerTheraputics	CTRS_7492	SGX-523			skin cancer		-0.24791082	1.309E-05	302	No
CancerTheraputics	CTRS_878	Tanespimycin			autonomic ganglia cancer		-0.247778457	1.32345E-05	302	No
CancerTheraputics	CTRS_5718	BRD-A05715709			oesophagus cancer		-0.247726392	1.32917E-05	302	No
CancerTheraputics	CTRS_8813	OSI-027			thyroid cancer		-0.247586118	1.3447E-05	302	No
CancerTheraputics	CTRS_1378	AGK 2			breast cancer		-0.247417404	1.36361E-05	302	No
CancerTheraputics	CTRS_6151	AC55649			ovary cancer		-0.247239377	1.38384E-05	302	No
CancerTheraputics	CTRS_6095	Tamatinib			oesophagus cancer		-0.246684343	1.44876E-05	302	No
CancerTheraputics	CTRS_5884	GSK 525762A			oesophagus cancer		-0.246671951	1.45024E-05	302	No
CancerTheraputics	CTRS_1667	ML320			breast cancer		-0.246514925	1.46914E-05	302	No
CancerTheraputics	CTRS_8916	Tigecycline			thyroid cancer		-0.246407398	1.48222E-05	302	Yes
CancerTheraputics	CTRS_4263	BCL-LZH-4			liver cancer		-0.246155924	1.51324E-05	302	No
CancerTheraputics	CTRS_4423	848193-68-0			liver cancer		-0.245987001	1.53442E-05	302	No
CancerTheraputics	CTRS_4467	JW-480			liver cancer		-0.245819636	1.55568E-05	302	No
CancerTheraputics	CTRS_7832	ML320			soft tissue cancer		-0.245652368	1.57721E-05	302	No
CancerTheraputics	CTRS_8730	KW-2449			thyroid cancer		-0.245288493	1.62502E-05	302	No
CancerTheraputics	CTRS_1563	etomoxir			breast cancer		-0.245070423	1.65433E-05	302	No
CancerTheraputics	CTRS_2481	Clofarabine			endometrium cancer		-0.24503606	1.65899E-05	302	Yes
CancerTheraputics	CTRS_1472	MLS002473913			breast cancer		-0.245015906	1.66174E-05	302	No
CancerTheraputics	CTRS_9362	67200-34-4			upper aerodigestive tract cancer		-0.244581797	1.72184E-05	302	No
CancerTheraputics	CTRS_4093	palmostatin B			large intestine cancer		-0.244487003	1.73523E-05	302	No
CancerTheraputics	CTRS_1635	Lomeguatrib			breast cancer		-0.244459108	1.73919E-05	302	No
CancerTheraputics	CTRS_5224	Doramapimod			non-haematopoietic and non-lymphoid cancer		-0.244427275	1.74372E-05	302	No
CancerTheraputics	CTRS_5209	AZD7762			non-haematopoietic and non-lymphoid cancer		-0.244351388	1.75456E-05	302	No
CancerTheraputics	CTRS_9149	Fingolimod (FTY720) HCl			upper aerodigestive tract cancer		-0.244285045	1.7641E-05	302	No
CancerTheraputics	CTRS_882	TG100-115			autonomic ganglia cancer		-0.244279226	1.76494E-05	302	No
CancerTheraputics	CTRS_9560	C6-ceramide			urinary tract cancer		-0.244199594	1.77645E-05	302	No
CancerTheraputics	CTRS_564	BRD-K52037352			autonomic ganglia cancer		-0.24394224	1.81414E-05	302	No
CancerTheraputics	CTRS_5645	Veliparib			non-haematopoietic and non-lymphoid cancer		-0.243919658	1.81749E-05	302	No
CancerTheraputics	CTRS_5713	BMS-536924			oesophagus cancer		-0.243878864	1.82354E-05	302	No
CancerTheraputics	CTRS_8629	CHM-1			thyroid cancer		-0.243861682	1.8261E-05	302	No
CancerTheraputics	CTRS_8820	Parbendazole			thyroid cancer		-0.243330894	1.90675E-05	302	No
CancerTheraputics	CTRS_5899	Evodiamine			oesophagus cancer		-0.242946502	1.96725E-05	302	No
CancerTheraputics	CTRS_3252	PG 490			haematopoietic and lymphoid tissue cancer		-0.242571259	2.02807E-05	302	No
CancerTheraputics	CTRS_9081	Brefeldin A			upper aerodigestive tract cancer		-0.242537214	2.03367E-05	302	No
CancerTheraputics	CTRS_933	AM-580			bone cancer		-0.242414424	2.05401E-05	302	No
CancerTheraputics	CTRS_5487	Myriocin			non-haematopoietic and non-lymphoid cancer		-0.242317966	2.07012E-05	302	No
CancerTheraputics	CTRS_2114	LY2157299			central nervous system cancer		-0.242197728	2.09037E-05	302	No
CancerTheraputics	CTRS_4508	MK-2206			liver cancer		-0.242080419	2.11031E-05	302	No
CancerTheraputics	CTRS_8050	Blebbistatin			stomach cancer		-0.241623475	2.1897E-05	302	No
CancerTheraputics	CTRS_1065	compound 1B			bone cancer		-0.241616926	2.19086E-05	302	No
CancerTheraputics	CTRS_2751	Tandutinib			endometrium cancer		-0.241544805	2.20365E-05	302	No
CancerTheraputics	CTRS_5435	AZD-2014			non-haematopoietic and non-lymphoid cancer		-0.241383988	2.23243E-05	302	No
CancerTheraputics	CTRS_5643	Valdecoxib			non-haematopoietic and non-lymphoid cancer		-0.241308913	2.24599E-05	302	No
CancerTheraputics	CTRS_5855	Erismodegib			oesophagus cancer		-0.241177515	2.2699E-05	302	No
CancerTheraputics	CTRS_9165	GSK-3 Inhibitor IX			upper aerodigestive tract cancer		-0.240998417	2.30289E-05	302	No
CancerTheraputics	CTRS_8160	CID-5951923			stomach cancer		-0.240972647	2.30767E-05	302	No
CancerTheraputics	CTRS_22	Simvastatin			CTRP cell lines		-0.240958342	2.31033E-05	302	Yes
CancerTheraputics	CTRS_548	CHEMBL3182046			autonomic ganglia cancer		-0.240951703	2.31157E-05	302	No
CancerTheraputics	CTRS_7481	Salermide			skin cancer		-0.240948264	2.31221E-05	302	No
CancerTheraputics	CTRS_7280	ELCPK			skin cancer		-0.240758254	2.34784E-05	302	No
CancerTheraputics	CTRS_9287	Omacetaxine Mepesuccinate			upper aerodigestive tract cancer		-0.240351418	2.42588E-05	302	No
CancerTheraputics	CTRS_6982	PIK-93			pancreas cancer		-0.240286545	2.43855E-05	302	No
CancerTheraputics	CTRS_7585	austocystin D			soft tissue cancer		-0.240274277	2.44095E-05	302	No
CancerTheraputics	CTRS_6848	IC-87114			pancreas cancer		-0.240179862	2.45952E-05	302	No
CancerTheraputics	CTRS_5623	TGX 221			non-haematopoietic and non-lymphoid cancer		-0.240154276	2.46457E-05	302	No
CancerTheraputics	CTRS_635	Dacarbazine			autonomic ganglia cancer		-0.239849466	2.52555E-05	302	Yes
CancerTheraputics	CTRS_6736	BRD-K96431673			pancreas cancer		-0.239744518	2.54687E-05	302	No
CancerTheraputics	CTRS_6070	Simvastatin			oesophagus cancer		-0.238892954	2.7263E-05	302	Yes
CancerTheraputics	CTRS_623	compound 1B			autonomic ganglia cancer		-0.238847882	2.73613E-05	302	No
CancerTheraputics	CTRS_8967	AT 7867			upper aerodigestive tract cancer		-0.238816406	2.74301E-05	302	No
CancerTheraputics	CTRS_3651	Quizartinib			kidney cancer		-0.238804916	2.74552E-05	302	No
CancerTheraputics	CTRS_2514	Etoposide			endometrium cancer		-0.238778724	2.75126E-05	302	Yes
CancerTheraputics	CTRS_9860	temozolomide			urinary tract cancer		-0.238714594	2.76537E-05	302	Yes
CancerTheraputics	CTRS_9152	Foretinib			upper aerodigestive tract cancer		-0.238628254	2.78447E-05	302	No
CancerTheraputics	CTRS_6069	CX-4945 (Silmitasertib)			oesophagus cancer		-0.238608208	2.78893E-05	302	No
CancerTheraputics	CTRS_4145	SB525334			large intestine cancer		-0.238583991	2.79431E-05	302	No
CancerTheraputics	CTRS_4837	Idelalisib			lung cancer		-0.238043875	2.91708E-05	302	No
CancerTheraputics	CTRS_5981	Nilotinib			oesophagus cancer		-0.238036744	2.91873E-05	302	No
CancerTheraputics	CTRS_9097	Cerulenin			upper aerodigestive tract cancer		-0.237859291	2.96019E-05	302	No
CancerTheraputics	CTRS_5843	Dasatinib			oesophagus cancer		-0.237810578	2.97166E-05	302	Yes
CancerTheraputics	CTRS_1743	Procarbazine			breast cancer		-0.237753737	2.98511E-05	302	No
CancerTheraputics	CTRS_7408	CHEMBL2136735			skin cancer		-0.237720541	2.99299E-05	302	No
CancerTheraputics	CTRS_7527	Teniposide			skin cancer		-0.23742183	3.06478E-05	302	No
ChemicalPertubagen	LINCSCP_15251	SMER28	10uM	HA1E	kidney epithelial	24h	-0.820601299	2.90449E-06	22	No
ChemicalPertubagen	LINCSCP_88014	PHA-793887	0.12uM	HA1E	kidney epithelial	24h	-0.802911344	6.87651E-06	22	No
ChemicalPertubagen	LINCSCP_146831	UNC 669	10uM	NEU		24h	-0.800819896	7.5711E-06	22	No
ChemicalPertubagen	LINCSCP_145994	Amuvatinib	10uM	MNEU.E		24h	-0.795569949	9.59306E-06	22	No
ChemicalPertubagen	LINCSCP_95408	AVN-944	10uM	HA1E	kidney epithelial	24h	-0.795501837	9.62214E-06	22	No
ChemicalPertubagen	LINCSCP_58718	BSPBIO_000981	10uM	VCAP	prostate	6h	-0.794580122	1.00233E-05	22	No
ChemicalPertubagen	LINCSCP_49093	BRD-K15525241	10uM	PC3	prostate	6h	-0.794178275	1.02027E-05	22	No
ChemicalPertubagen	LINCSCP_15719	NCGC00012852	10uM	HA1E	kidney epithelial	24h	-0.793427744	1.05454E-05	22	No
ChemicalPertubagen	LINCSCP_15083	Mbcq	10uM	HA1E	kidney epithelial	24h	-0.790684332	1.18857E-05	22	No
ChemicalPertubagen	LINCSCP_15027	GSK-3 Inhibitor II	10uM	HA1E	kidney epithelial	24h	-0.79057874	1.19401E-05	22	No
ChemicalPertubagen	LINCSCP_61360	BRD-K61220066	5uM	VCAP	prostate	6h	-0.790407311	1.20289E-05	22	No
ChemicalPertubagen	LINCSCP_84799	PF-03758309	3.33uM	ASC	adipose	24h	-0.785226769	1.50026E-05	22	No
ChemicalPertubagen	LINCSCP_146990	PD-0325901	0.37uM	NEU		24h	-0.776500318	2.14814E-05	22	No
ChemicalPertubagen	LINCSCP_146841	JW 55	0.12uM	NEU		24h	-0.776001575	2.19162E-05	22	No
ChemicalPertubagen	LINCSCP_5230	MLS003429132	10uM	A549	lung	6h	-0.772614498	2.50783E-05	22	No
ChemicalPertubagen	LINCSCP_146402	SGI-1776	0.37uM	NEU		24h	-0.772272244	2.5419E-05	22	No
ChemicalPertubagen	LINCSCP_41211	[3H]NEMONAPRIDE	10uM	NEU		24h	-0.770747828	2.6986E-05	22	No
ChemicalPertubagen	LINCSCP_37871	BRD-K11264391	0.5uM	MCF7	breast	24h	-0.76979348	2.80094E-05	22	No
ChemicalPertubagen	LINCSCP_41187	Splitomicin	10uM	NEU		24h	-0.763997394	3.49853E-05	22	No
ChemicalPertubagen	LINCSCP_100815	SCHEMBL16980224	0.37uM	HCC515	lung	24h	-0.761905081	3.78523E-05	22	No
ChemicalPertubagen	LINCSCP_101092	ITK Inhibitor	0.12uM	HCC515	lung	24h	-0.761791327	3.80139E-05	22	No
ChemicalPertubagen	LINCSCP_49169	BRD-K72219469	10uM	PC3	prostate	6h	-0.761396135	3.85799E-05	22	No
ChemicalPertubagen	LINCSCP_152315	301836-43-1	0.12uM	PC3	prostate	24h	-0.74572577	6.78535E-05	22	No
ChemicalPertubagen	LINCSCP_146976	Tranylcypromine	3.33uM	NEU		24h	-0.744061384	7.18782E-05	22	No
ChemicalPertubagen	LINCSCP_69843	COT Inhibitor-2	0.37uM	A375	skin	24h	-0.743986058	7.20651E-05	22	No
ChemicalPertubagen	LINCSCP_259403	SKF 81297	10uM	NEU		24h	-0.742864051	7.49004E-05	22	No
ChemicalPertubagen	LINCSCP_41197	Dopamine 4-O-sulfate	10uM	NEU		24h	-0.740354932	8.15944E-05	22	No
ChemicalPertubagen	LINCSCP_41024	Anisomycin	10uM	NEU		24h	-0.739583035	8.37556E-05	22	No
ChemicalPertubagen	LINCSCP_6617	Cholic acid	10uM	A549	lung	6h	-0.737714176	8.91953E-05	22	No
ChemicalPertubagen	LINCSCP_129531	PCI-32765	3.33uM	JURKAT	haematopoietic and lymphoid tissue	24h	-0.736276533	9.35864E-05	22	No
ChemicalPertubagen	LINCSCP_100931	BAY 61-3606	0.04uM	HCC515	lung	24h	-0.734304499	9.99144E-05	22	No
ChemicalPertubagen	LINCSCP_259792	FK 866	10uM	NEU		6h	-0.73218805	0.000107116	22	No
ChemicalPertubagen	LINCSCP_278962	CHEMBL2360603	10uM	PC3	prostate	6h	-0.731992525	0.000107803	22	No
ChemicalPertubagen	LINCSCP_227419	R-N-Propylnorapomorphine	10uM	HT29	large intestine	6h	-0.731117692	0.000110927	22	No
ChemicalPertubagen	LINCSCP_163515	SCHEMBL6874948	0.04uM	SKBR3	breast	24h	-0.727972801	0.000122811	22	No
ChemicalPertubagen	LINCSCP_134038	TAK-715	3.33uM	MCF7	breast	24h	-0.722419468	0.000146508	22	No
ChemicalPertubagen	LINCSCP_15725	CHEMBL1410859	10uM	HA1E	kidney epithelial	24h	-0.720580221	0.000155184	22	No
ChemicalPertubagen	LINCSCP_142748	Levamisole	0.37uM	MCF7	breast	24h	-0.719282871	0.000161568	22	No
ChemicalPertubagen	LINCSCP_18801	Isocycloheximide	10uM	HCC515	lung	24h	-0.718885263	0.000163569	22	No
ChemicalPertubagen	LINCSCP_188862	MLS-0257792.0001	10uM	A549	lung	24h	-0.716796367	0.00017444	22	No
ChemicalPertubagen	LINCSCP_15583	GF-109203	10uM	HA1E	kidney epithelial	6h	-0.716529229	0.000175875	22	No
ChemicalPertubagen	LINCSCP_147295	331771-20-1	0.37uM	NEU		24h	-0.71601856	0.000178645	22	No
ChemicalPertubagen	LINCSCP_146607	Motesanib	0.12uM	NEU		24h	-0.715805483	0.000179812	22	No
ChemicalPertubagen	LINCSCP_151928	Ricolinostat	0.04uM	PC3	prostate	24h	-0.71365151	0.000191985	22	No
ChemicalPertubagen	LINCSCP_37929	CHEMBL2360506	0.5uM	MCF7	breast	24h	-0.713549221	0.000192581	22	No
ChemicalPertubagen	LINCSCP_41172	3-Hydroxy-4,5-dimethoxybenzoic acid	10uM	NEU		24h	-0.713021143	0.00019568	22	No
ChemicalPertubagen	LINCSCP_117318	AGK 2	3.33uM	HT29	large intestine	24h	-0.713017138	0.000195704	22	No
ChemicalPertubagen	LINCSCP_15803	CHEMBL493153	10uM	HA1E	kidney epithelial	24h	-0.71235059	0.000199677	22	No
ChemicalPertubagen	LINCSCP_146692	Veliparib	0.04uM	NEU		24h	-0.711327065	0.000205915	22	No
ChemicalPertubagen	LINCSCP_146407	Cabozantinib	1.11uM	NEU		24h	-0.711306695	0.000206041	22	Yes
ChemicalPertubagen	LINCSCP_146659	BS-181	0.12uM	NEU		24h	-0.70976993	0.000215728	22	No
ChemicalPertubagen	LINCSCP_147260	ZINC6718453	0.12uM	NEU		24h	-0.709706705	0.000216134	22	No
ChemicalPertubagen	LINCSCP_278937	BRD-K00816125	10uM	PC3	prostate	6h	-0.707619255	0.000229943	22	No
ChemicalPertubagen	LINCSCP_258848	Desoxycorticosterone	10uM	NEU		24h	-0.70645839	0.000237947	22	No
ChemicalPertubagen	LINCSCP_71722	ZD-7288	0.04uM	A375	skin	24h	-0.703644288	0.000258355	22	No
ChemicalPertubagen	LINCSCP_27098	Methyl beta-carboline-3 carboxylate	10uM	HT29	large intestine	6h	-0.703081983	0.000262609	22	No
ChemicalPertubagen	LINCSCP_47857	PRESTWICK3_001005	10uM	PC3	prostate	6h	-0.700592339	0.000282178	22	No
ChemicalPertubagen	LINCSCP_41012	Cephaeline	10uM	NEU		24h	-0.699985465	0.000287134	22	No
ChemicalPertubagen	LINCSCP_147112	GW-5074	10uM	NEU		24h	-0.699624578	0.000290117	22	No
ChemicalPertubagen	LINCSCP_312087	BRD-K00248354	10uM	VCAP	prostate	6h	-0.699418016	0.000291836	22	No
ChemicalPertubagen	LINCSCP_25175	Nocodazole	10uM	HT29	large intestine	6h	-0.697759313	0.000305963	22	No
ChemicalPertubagen	LINCSCP_131148	SCHEMBL3958507	1.11uM	MCF10A	breast epithelial	24h	-0.69747697	0.000308426	22	No
ChemicalPertubagen	LINCSCP_61321	BRD-K16172779	5uM	VCAP	prostate	6h	-0.696996102	0.000312659	22	No
ChemicalPertubagen	LINCSCP_151815	Veliparib	1.11uM	PC3	prostate	24h	-0.69697503	0.000312846	22	No
ChemicalPertubagen	LINCSCP_259582	LY456236	10uM	NEU		24h	-0.695801455	0.000323393	22	No
ChemicalPertubagen	LINCSCP_104757	6-fluoro-3-hydroxypyrazine-2-carboxamide	0.12uM	HELA	large intestine	24h	-0.694928258	0.000331438	22	No
ChemicalPertubagen	LINCSCP_100837	PF-03758309	3.33uM	HCC515	lung	24h	-0.694837545	0.000332284	22	No
ChemicalPertubagen	LINCSCP_66845	13-Hydroxy-8,14,19-trimethoxy-4,10,12,16-tetramethyl-3,20,22-trioxo-2-azabicyclo[16.3.1]docosa-1(21),4,6,10,18-pentaen-9-yl carbamate	10uM	HA1E	kidney epithelial	24h	-0.694307076	0.000337266	22	No
ChemicalPertubagen	LINCSCP_60915	BRD-K71857815	5uM	VCAP	prostate	24h	-0.691460658	0.000365112	22	No
ChemicalPertubagen	LINCSCP_146403	SGI-1776	0.12uM	NEU		24h	-0.688582333	0.00039526	22	No
ChemicalPertubagen	LINCSCP_58344	SUGA2_000482	10uM	VCAP	prostate	24h	-0.68711866	0.000411394	22	No
ChemicalPertubagen	LINCSCP_111459	apigenin	1.11uM	HEPG2	liver	24h	-0.686456067	0.000418883	22	No
ChemicalPertubagen	LINCSCP_55324	Tretinoin	1uM	U937	haematopoietic and lymphoid tissue	24h	-0.686181182	0.000422023	22	Yes
ChemicalPertubagen	LINCSCP_164957	PF-03758309	0.37uM	SKL.C		24h	-0.685786244	0.000426571	22	No
ChemicalPertubagen	LINCSCP_159540	N6022	0.12uM	PC3	prostate	24h	-0.683226742	0.000457079	22	No
ChemicalPertubagen	LINCSCP_27699	BRD-K62320150	5uM	HT29	large intestine	24h	-0.68213694	0.000470626	22	No
ChemicalPertubagen	LINCSCP_41595	22862-76-6	10uM	NEU		6h	-0.681993268	0.000472438	22	No
ChemicalPertubagen	LINCSCP_100261	Rebastinib	0.37uM	HCC515	lung	24h	-0.681967621	0.000472762	22	No
ChemicalPertubagen	LINCSCP_82002	761437-28-9	0.04uM	A549	lung	24h	-0.680792651	0.000487811	22	No
ChemicalPertubagen	LINCSCP_100070	Amuvatinib	10uM	HCC515	lung	24h	-0.680666795	0.000489447	22	No
ChemicalPertubagen	LINCSCP_100919	Dasatinib	0.04uM	HCC515	lung	24h	-0.680326057	0.0004939	22	Yes
ChemicalPertubagen	LINCSCP_142759	SIN-1, Hydrochloride	1.11uM	MCF7	breast	24h	-0.680114539	0.000496682	22	No
ChemicalPertubagen	LINCSCP_12503	Ingenol 3,20-dibenzoate	10uM	CL34	large intestine	6h	-0.679465232	0.000505306	22	No
ChemicalPertubagen	LINCSCP_279044	BRD-K35090513	10uM	PC3	prostate	6h	-0.679319601	0.000507257	22	No
ChemicalPertubagen	LINCSCP_51688	MK-2206	10uM	SKBR3	breast	6h	-0.679247447	0.000508227	22	No
ChemicalPertubagen	LINCSCP_157484	SPECTRUM_001418	0.37uM	PC3	prostate	24h	-0.679009211	0.000511439	22	No
ChemicalPertubagen	LINCSCP_159127	MK-3207 (Hydrochloride)	0.12uM	PC3	prostate	24h	-0.678825383	0.000513929	22	No
ChemicalPertubagen	LINCSCP_21774	PKC Beta Inhibitor	10uM	HEPG2	liver	6h	-0.677728477	0.000529006	22	No
ChemicalPertubagen	LINCSCP_292137	MLS002471791	10uM	VCAP	prostate	6h	-0.677298641	0.000535017	22	No
ChemicalPertubagen	LINCSCP_55737	NSC5112	10uM	VCAP	prostate	6h	-0.676844396	0.000541433	22	No
ChemicalPertubagen	LINCSCP_129874	CHEMBL2136735	0.37uM	LNCAP	prostate	24h	-0.676394736	0.000547848	22	No
ChemicalPertubagen	LINCSCP_163775	Gefitinib	1.11uM	SKBR3	breast	24h	-0.674953967	0.000568846	22	Yes
ChemicalPertubagen	LINCSCP_60866	BRD-K30953566	5uM	VCAP	prostate	24h	-0.674006075	0.000583034	22	No
ChemicalPertubagen	LINCSCP_60487	BRD-K73911580	5uM	VCAP	prostate	6h	-0.673859944	0.000585248	22	No
ChemicalPertubagen	LINCSCP_56142	T091317	10uM	VCAP	prostate	6h	-0.673576405	0.000589564	22	No
ChemicalPertubagen	LINCSCP_146941	Belinostat	1.11uM	NEU		24h	-0.673444009	0.000591589	22	No
ChemicalPertubagen	LINCSCP_147094	CHEMBL2132289	10uM	NEU		24h	-0.673164861	0.000595878	22	No
ChemicalPertubagen	LINCSCP_259571	Nor2-Chlorpromazine	10uM	NEU		24h	-0.672142115	0.000611819	22	No
ChemicalPertubagen	LINCSCP_212321	Acetaldehyde	20uM	HA1E	kidney epithelial	24h	-0.670790616	0.000633444	22	No
ChemicalPertubagen	LINCSCP_19032	Isocycloheximide	10uM	HCC515	lung	6h	-0.670787325	0.000633498	22	No
ChemicalPertubagen	LINCSCP_26749	vinorelbine	10uM	HT29	large intestine	6h	-0.670572692	0.000636992	22	No
ChemicalPertubagen	LINCSCP_2122	Danusertib	10uM	A375	skin	6h	-0.670040794	0.000645722	22	No
ChemicalPertubagen	LINCSCP_26670	Mirin	10uM	HT29	large intestine	6h	-0.66961789	0.000652736	22	No
ChemicalPertubagen	LINCSCP_210021	LY 2183240	10uM	HA1E	kidney epithelial	6h	-0.669207321	0.000659608	22	No
ChemicalPertubagen	LINCSCP_6634	Ruxolitinib	10uM	A549	lung	6h	-0.668495849	0.000671662	22	No
ChemicalPertubagen	LINCSCP_101010	CC-401	10uM	HCC515	lung	24h	-0.667884368	0.000682173	22	No
ChemicalPertubagen	LINCSCP_19231	PX 12	30uM	HCC515	lung	24h	-0.667636792	0.000686468	22	No
ChemicalPertubagen	LINCSCP_48664	BRD-K46791751	3uM	PC3	prostate	6h	-0.667124776	0.000695425	22	No
ChemicalPertubagen	LINCSCP_38538	331771-20-1	0.37uM	MCF7	breast	24h	-0.665922183	0.000716856	22	No
ChemicalPertubagen	LINCSCP_58574	Deforolimus	10uM	VCAP	prostate	24h	-0.66548982	0.000724698	22	No
ChemicalPertubagen	LINCSCP_27175	CHEMBL2359798	10uM	HT29	large intestine	6h	-0.665286572	0.00072841	22	No
ChemicalPertubagen	LINCSCP_187987	3-Chloro-l-alanine	0.5uM	A549	lung	24h	-0.664675915	0.000739659	22	No
ChemicalPertubagen	LINCSCP_23259	Ethyl {3-[(3,5-dimethoxybenzoyl)amino]phenyl}carbamate	10uM	HEPG2	liver	6h	-0.664166572	0.000749156	22	No
ChemicalPertubagen	LINCSCP_100359	GSK-3 Inhibitor II	0.04uM	HCC515	lung	24h	-0.66386811	0.000754769	22	No
ChemicalPertubagen	LINCSCP_17230	CHEMBL2152380	3uM	HA1E	kidney epithelial	24h	-0.66326237	0.000766271	22	No
ChemicalPertubagen	LINCSCP_6357	VX-702	10uM	A549	lung	24h	-0.663072429	0.000769908	22	No
ChemicalPertubagen	LINCSCP_100150	Ipatasertib	10uM	HCC515	lung	24h	-0.66262908	0.000778456	22	No
ChemicalPertubagen	LINCSCP_145871	CHEMBL585951	0.12uM	MDAMB231		3h	-0.662494197	0.000781073	22	No
ChemicalPertubagen	LINCSCP_83974	GW620972X	10uM	ASC.C		24h	-0.662171035	0.000787372	22	No
ChemicalPertubagen	LINCSCP_147331	GW620972X	0.37uM	NEU		24h	-0.661869949	0.000793281	22	No
ChemicalPertubagen	LINCSCP_19088	Cycloheximide	10uM	HCC515	lung	6h	-0.661776737	0.000795117	22	No
ChemicalPertubagen	LINCSCP_19321	O-Demethylated Adapalene	10uM	HCC515	lung	24h	-0.661424163	0.000802098	22	No
ChemicalPertubagen	LINCSCP_15550	XAV 939	10uM	HA1E	kidney epithelial	6h	-0.659668988	0.000837632	22	No
ChemicalPertubagen	LINCSCP_14123	N9-Isopropylolomoucine	10uM	HA1E	kidney epithelial	24h	-0.658282477	0.000866645	22	No
ChemicalPertubagen	LINCSCP_146858	GSK 525762A	0.37uM	NEU		24h	-0.657792326	0.000877105	22	No
ChemicalPertubagen	LINCSCP_100840	PF-03758309	0.12uM	HCC515	lung	24h	-0.657368705	0.000886232	22	No
ChemicalPertubagen	LINCSCP_113175	BRD-K01425431	0.04uM	HME1	breast	24h	-0.657027392	0.000893644	22	No
ChemicalPertubagen	LINCSCP_116267	C21H27N7O3	1.11uM	HT29	large intestine	24h	-0.655588944	0.000925466	22	No
ChemicalPertubagen	LINCSCP_101109	WHI-P97	0.37uM	HCC515	lung	24h	-0.655418258	0.000929305	22	No
ChemicalPertubagen	LINCSCP_15680	ABT-751	10uM	HA1E	kidney epithelial	6h	-0.654746949	0.000944538	22	No
ChemicalPertubagen	LINCSCP_70697	ITK Inhibitor	0.04uM	A375	skin	24h	-0.653915503	0.000963698	22	No
ChemicalPertubagen	LINCSCP_100348	Quizartinib	10uM	HCC515	lung	24h	-0.653441426	0.000974771	22	No
ChemicalPertubagen	LINCSCP_17033	4354-76-1	20uM	HA1E	kidney epithelial	24h	-0.652827606	0.000989268	22	No
ChemicalPertubagen	LINCSCP_112479	GSK 1059615	10uM	HEPG2	liver	24h	-0.652648123	0.000993542	22	No
ChemicalPertubagen	LINCSCP_297387	BRD-K39332692	5uM	VCAP	prostate	24h	-0.652532504	0.000996304	22	No
ChemicalPertubagen	LINCSCP_100091	Tivantinib	3.33uM	HCC515	lung	24h	-0.652077141	0.001007243	22	No
ChemicalPertubagen	LINCSCP_226747	Albendazole	10uM	HT29	large intestine	6h	-0.651985251	0.001009463	22	Yes
ChemicalPertubagen	LINCSCP_37041	BRD-K73408523	10uM	MCF7	breast	24h	-0.651967124	0.001009901	22	No
ChemicalPertubagen	LINCSCP_15304	VER 155008	10uM	HA1E	kidney epithelial	24h	-0.651792366	0.001014136	22	No
ChemicalPertubagen	LINCSCP_141512	BRD-A75471153	0.37uM	MCF7	breast	24h	-0.651715982	0.001015992	22	No
ChemicalPertubagen	LINCSCP_100241	Sunitinib	3.33uM	HCC515	lung	24h	-0.65063562	0.00104255	22	No
ChemicalPertubagen	LINCSCP_164895	NCGC00346967-01	3.33uM	SKL.C		24h	-0.650535758	0.001045035	22	No
ChemicalPertubagen	LINCSCP_82490	PF-03758309	3.33uM	A549	lung	24h	-0.64969777	0.001066083	22	No
ChemicalPertubagen	LINCSCP_129587	Doramapimod	0.12uM	JURKAT	haematopoietic and lymphoid tissue	24h	-0.649260346	0.001077212	22	No
ChemicalPertubagen	LINCSCP_19008	AC1NWALX	10uM	HCC515	lung	6h	-0.649176234	0.001079364	22	No
ChemicalPertubagen	LINCSCP_51667	AZD-6482	10uM	SKBR3	breast	6h	-0.648995615	0.001083996	22	No
ChemicalPertubagen	LINCSCP_58569	BSPBIO_000981	10uM	VCAP	prostate	24h	-0.648789967	0.001089291	22	No
ChemicalPertubagen	LINCSCP_146970	Daminozide	3.33uM	NEU		24h	-0.648674008	0.001092286	22	No
ChemicalPertubagen	LINCSCP_146948	Resveratrol	0.37uM	NEU		24h	-0.648262625	0.001102969	22	No
ChemicalPertubagen	LINCSCP_41516	Splitomicin	10uM	NEU		6h	-0.647461527	0.001124027	22	No
ChemicalPertubagen	LINCSCP_100940	VX-745	1.11uM	HCC515	lung	24h	-0.646393627	0.00115263	22	No
ChemicalPertubagen	LINCSCP_131240	PHA-793887	0.12uM	MCF10A	breast epithelial	24h	-0.64612612	0.001159891	22	No
ChemicalPertubagen	LINCSCP_146947	Resveratrol	1.11uM	NEU		24h	-0.646073391	0.001161327	22	No
ChemicalPertubagen	LINCSCP_112646	SCHEMBL16980224	3.33uM	HEPG2	liver	24h	-0.645989609	0.001163611	22	No
ChemicalPertubagen	LINCSCP_84803	PF-03758309	0.04uM	ASC	adipose	24h	-0.645784868	0.00116921	22	No
ChemicalPertubagen	LINCSCP_160416	ESTRAMUSTINE	0.12uM	PC3	prostate	24h	-0.64548659	0.001177408	22	No
ChemicalPertubagen	LINCSCP_22514	GW501516	10uM	HEPG2	liver	6h	-0.645422421	0.001179178	22	No
ChemicalPertubagen	LINCSCP_89033	PF-03758309	0.04uM	HA1E	kidney epithelial	24h	-0.645366442	0.001180724	22	No
ChemicalPertubagen	LINCSCP_116349	SU 11274	10uM	HT29	large intestine	24h	-0.64520806	0.001185107	22	No
ChemicalPertubagen	LINCSCP_252560	LRRK2-IN-1	0.5uM	MCF7	breast	24h	-0.64454402	0.001203636	22	No
ChemicalPertubagen	LINCSCP_15553	(S)-(-)-BAY K 8644	10uM	HA1E	kidney epithelial	6h	-0.643957992	0.001220192	22	No
ChemicalPertubagen	LINCSCP_101087	PD-0325901	0.04uM	HCC515	lung	24h	-0.643131576	0.001243868	22	No
ChemicalPertubagen	LINCSCP_146346	CHEMBL1673039	0.37uM	NEU		24h	-0.642637599	0.001258206	22	No
ChemicalPertubagen	LINCSCP_65866	BRD-K73788182	10uM	VCAP	prostate	6h	-0.64222809	0.001270198	22	No
ChemicalPertubagen	LINCSCP_14300	Mebendazole	10uM	HA1E	kidney epithelial	6h	-0.642122257	0.001273313	22	No
ChemicalPertubagen	LINCSCP_100255	Masitinib	0.37uM	HCC515	lung	24h	-0.641952452	0.001278325	22	No
ChemicalPertubagen	LINCSCP_54911	Gallocatechin Gallate	90uM	THP1	haematopoietic and lymphoid tissue	6h	-0.641669391	0.001286716	22	No
ChemicalPertubagen	LINCSCP_208982	Podofilox	10uM	HA1E	kidney epithelial	6h	-0.641479283	0.001292378	22	Yes
ChemicalPertubagen	LINCSCP_100088	CHEMBL552425	0.12uM	HCC515	lung	24h	-0.640937102	0.001308642	22	No
ChemicalPertubagen	LINCSCP_7506	Diphenyleneiodonium	10uM	A549	lung	6h	-0.640862779	0.001310885	22	No
ChemicalPertubagen	LINCSCP_100414	Infigratinib	10uM	HCC515	lung	24h	-0.640726186	0.001315016	22	No
ChemicalPertubagen	LINCSCP_19129	CHEMBL3188521	10uM	HCC515	lung	6h	-0.640310853	0.001327644	22	No
ChemicalPertubagen	LINCSCP_69713	Tivozanib	0.04uM	A375	skin	24h	-0.640289764	0.001328288	22	No
ChemicalPertubagen	LINCSCP_50475	Arctigenin	3uM	PHH		6h	-0.639880648	0.001340833	22	No
ChemicalPertubagen	LINCSCP_57503	MLS001065830	10uM	VCAP	prostate	6h	-0.63972792	0.001345542	22	No
ChemicalPertubagen	LINCSCP_23013	PD 102807	10uM	HEPG2	liver	6h	-0.638808369	0.001374192	22	No
ChemicalPertubagen	LINCSCP_26127	VU0365117-1	10uM	HT29	large intestine	6h	-0.638115118	0.001396132	22	No
ChemicalPertubagen	LINCSCP_72328	Saracatinib	3.33uM	A375	skin	24h	-0.637963084	0.001400983	22	No
ChemicalPertubagen	LINCSCP_131158	GW843682X	10uM	MCF10A	breast epithelial	24h	-0.637947308	0.001401487	22	No
ChemicalPertubagen	LINCSCP_244054	Dimethisoquin	10uM	MCF7	breast	24h	-0.637936747	0.001401824	22	No
ChemicalPertubagen	LINCSCP_146953	UNC0638	1.11uM	NEU		24h	-0.637669351	0.001410396	22	No
ChemicalPertubagen	LINCSCP_14406	Xanthoxylin	10uM	HA1E	kidney epithelial	24h	-0.637617085	0.001412076	22	No
ChemicalPertubagen	LINCSCP_61157	BRD-K72993421	5uM	VCAP	prostate	6h	-0.636525164	0.001447576	22	No
ChemicalPertubagen	LINCSCP_13803	Spironolactone	10uM	HA1E	kidney epithelial	24h	-0.636253126	0.001456537	22	Yes
ChemicalPertubagen	LINCSCP_7814	BRD-K31688005	10uM	A549	lung	24h	-0.636001453	0.00146487	22	No
ChemicalPertubagen	LINCSCP_131247	MK-2206	0.04uM	MCF10A	breast epithelial	24h	-0.635652967	0.001476474	22	No
ChemicalPertubagen	LINCSCP_146956	UNC0638	0.04uM	NEU		24h	-0.635467261	0.00148269	22	No
ChemicalPertubagen	LINCSCP_159699	Exherin (trifluoroacetate)	3.33uM	PC3	prostate	24h	-0.635288289	0.001488701	22	No
ChemicalPertubagen	LINCSCP_70450	CHEMBL2132289	0.12uM	A375	skin	24h	-0.635053921	0.001496604	22	No
ChemicalPertubagen	LINCSCP_166015	PF-03758309	1.11uM	SKL	skeletal muscle	24h	-0.63488256	0.001502405	22	No
ChemicalPertubagen	LINCSCP_165915	PD-0325901	0.04uM	SKL	skeletal muscle	24h	-0.634588492	0.001512404	22	No
ChemicalPertubagen	LINCSCP_61330	BRD-K29004135	5uM	VCAP	prostate	6h	-0.634578783	0.001512736	22	No
ChemicalPertubagen	LINCSCP_260064	Quinine	10uM	NEU		6h	-0.634223429	0.001524896	22	No
ChemicalPertubagen	LINCSCP_94988	Curcumin	0.12uM	HA1E	kidney epithelial	24h	-0.633846262	0.001537894	22	No
ChemicalPertubagen	LINCSCP_40015	PX 12	30uM	NCIH2073	lung	6h	-0.633824735	0.001538639	22	No
ChemicalPertubagen	LINCSCP_41306	CHIR-99021	10uM	NEU		6h	-0.632995708	0.001567551	22	No
ChemicalPertubagen	LINCSCP_50536	9-Fluoro-11,17,21-trihydroxy-16-methylpregna-1,4-diene-3,20-dione	10uM	PL21	haematopoietic and lymphoid tissue	6h	-0.632980554	0.001568084	22	No
ChemicalPertubagen	LINCSCP_7255	Isocycloheximide	10uM	A549	lung	24h	-0.632792101	0.001574722	22	No
ChemicalPertubagen	LINCSCP_6651	Oleoylethanolamide	10uM	A549	lung	6h	-0.632770653	0.001575479	22	No
ChemicalPertubagen	LINCSCP_26673	Dacinostat	10uM	HT29	large intestine	6h	-0.632646779	0.001579857	22	No
ChemicalPertubagen	LINCSCP_17049	10-Undecenal	10uM	HA1E	kidney epithelial	24h	-0.631979663	0.001603613	22	No
ChemicalPertubagen	LINCSCP_311996	BRD-K32297746	10uM	VCAP	prostate	24h	-0.631753933	0.001611719	22	No
ChemicalPertubagen	LINCSCP_239426	BRD-8899	10uM	MCF7	breast	24h	-0.631423856	0.001623635	22	No
ChemicalPertubagen	LINCSCP_234504	Tigecycline	0.5uM	JURKAT	haematopoietic and lymphoid tissue	6h	-0.631218118	0.0016311	22	Yes
ChemicalPertubagen	LINCSCP_243577	Triamterene	10uM	MCF7	breast	24h	-0.630362362	0.001662464	22	Yes
ChemicalPertubagen	LINCSCP_244092	Itopride	10uM	MCF7	breast	24h	-0.629639734	0.001689344	22	No
ChemicalPertubagen	LINCSCP_101091	ITK Inhibitor	0.37uM	HCC515	lung	24h	-0.629043854	0.001711786	22	No
ChemicalPertubagen	LINCSCP_864	atorvastatin	10uM	A375	skin	24h	-0.628975383	0.001714381	22	No
ChemicalPertubagen	LINCSCP_3762	MW-SHH-54	0.5uM	A375	skin	24h	-0.628427412	0.001735268	22	No
ChemicalPertubagen	LINCSCP_71628	Belinostat	0.04uM	A375	skin	24h	-0.628316321	0.001739528	22	No
ChemicalPertubagen	LINCSCP_279426	BRD-K16464815	10uM	PC3	prostate	6h	-0.627484157	0.001771726	22	No
ChemicalPertubagen	LINCSCP_269514	AC1N0AAO	10uM	PC3	prostate	6h	-0.627038937	0.001789159	22	No
ChemicalPertubagen	LINCSCP_172618	PHA-793887	0.37uM	YAPC	pancreas	24h	-0.626702321	0.001802435	22	No
ChemicalPertubagen	LINCSCP_70721	TIE2 Kinase Inhibitor	0.04uM	A375	skin	24h	-0.626588757	0.001806933	22	No
ChemicalPertubagen	LINCSCP_17031	Sarcolysin	10uM	HA1E	kidney epithelial	24h	-0.626339735	0.001816829	22	No
ChemicalPertubagen	LINCSCP_130658	PIK-93	0.37uM	MCF10A	breast epithelial	24h	-0.626285408	0.001818994	22	No
ChemicalPertubagen	LINCSCP_129939	AT-7519	0.37uM	LNCAP	prostate	24h	-0.625954115	0.001832243	22	No
ChemicalPertubagen	LINCSCP_40120	ZM336372	100uM	NCIH2073	lung	6h	-0.625639598	0.001844898	22	No
ChemicalPertubagen	LINCSCP_142074	Gatifloxacin	3.33uM	MCF7	breast	24h	-0.625059555	0.001868429	22	Yes
ChemicalPertubagen	LINCSCP_167134	VGX-1027	1.11uM	YAPC	pancreas	24h	-0.624556455	0.001889044	22	No
ChemicalPertubagen	LINCSCP_15052	N-Benzylquinazolin-4-amine	10uM	HA1E	kidney epithelial	24h	-0.624420851	0.001894633	22	No
ChemicalPertubagen	LINCSCP_202308	Wortmannin	1.11uM	A549	lung	24h	-0.623706706	0.0019243	22	No
ChemicalPertubagen	LINCSCP_152112	Tranylcypromine	0.37uM	PC3	prostate	24h	-0.622921805	0.001957359	22	No
ChemicalPertubagen	LINCSCP_4432	Brefeldin A	0.1uM	A549	lung	24h	-0.62291676	0.001957573	22	No
ChemicalPertubagen	LINCSCP_71613	SCIO 469 hydrochloride	1.11uM	A375	skin	24h	-0.622494357	0.001975563	22	No
ChemicalPertubagen	LINCSCP_267519	MLS001060837	10uM	PC3	prostate	24h	-0.622128963	0.001991238	22	No
ChemicalPertubagen	LINCSCP_4689	3-Chloro-l-alanine	0.5uM	A549	lung	6h	-0.621890685	0.002001516	22	No
ChemicalPertubagen	LINCSCP_6536	QL-XII-47	10uM	A549	lung	24h	-0.621783059	0.002006173	22	No
ChemicalPertubagen	LINCSCP_123107	Enalapril	1.11uM	HT29	large intestine	24h	-0.621538542	0.002016788	22	No
ChemicalPertubagen	LINCSCP_260514	CHEMBL2359475	0.5uM	NKDBA	kidney epithelial	24h	-0.621427224	0.002021636	22	No
ChemicalPertubagen	LINCSCP_100270	CDK9 Inhibitor	10uM	HCC515	lung	24h	-0.621393025	0.002023128	22	No
ChemicalPertubagen	LINCSCP_8496	BRD-K43209476	5uM	A549	lung	24h	-0.621191172	0.002031949	22	No
ChemicalPertubagen	LINCSCP_48898	BRD-K99398689	10uM	PC3	prostate	6h	-0.620822914	0.002048127	22	No
ChemicalPertubagen	LINCSCP_167483	KPT-330	0.37uM	YAPC	pancreas	24h	-0.62055245	0.002060078	22	No
ChemicalPertubagen	LINCSCP_104380	NUTLIN 3	0.04uM	HELA	large intestine	24h	-0.620355732	0.002068808	22	No
ChemicalPertubagen	LINCSCP_117628	PF-03758309	3.33uM	HT29	large intestine	24h	-0.620163945	0.002077348	22	No
ChemicalPertubagen	LINCSCP_156554	AC1Q5RFA	1.11uM	PC3	prostate	24h	-0.619915808	0.002088443	22	No
ChemicalPertubagen	LINCSCP_9690	3-Chloro-l-alanine	3uM	A549	lung	24h	-0.619759237	0.002095469	22	No
ChemicalPertubagen	LINCSCP_87363	Dabrafenib	0.12uM	CD34	bone marrow	24h	-0.619470596	0.002108473	22	No
ChemicalPertubagen	LINCSCP_26354	UNII-5J49Q6B70F	10uM	HT29	large intestine	6h	-0.619393111	0.002111976	22	No
ChemicalPertubagen	LINCSCP_19268	3-Chloro-l-alanine	0.5uM	HCC515	lung	24h	-0.619385679	0.002112312	22	No
ChemicalPertubagen	LINCSCP_28692	CHEMBL2333346	10uM	HT29	large intestine	24h	-0.619123016	0.002124224	22	No
ChemicalPertubagen	LINCSCP_25843	ABT-751	10uM	HT29	large intestine	6h	-0.618607238	0.00214778	22	No
ChemicalPertubagen	LINCSCP_37034	SA-427228	10uM	MCF7	breast	24h	-0.618531431	0.00215126	22	No
ChemicalPertubagen	LINCSCP_17034	ChEBI91594	10uM	HA1E	kidney epithelial	24h	-0.618483834	0.002153448	22	No
ChemicalPertubagen	LINCSCP_6579	H-9	10uM	A549	lung	6h	-0.6183662	0.002158863	22	No
ChemicalPertubagen	LINCSCP_163732	Sirolimus	3.33uM	SKBR3	breast	24h	-0.618296105	0.002162096	22	Yes
ChemicalPertubagen	LINCSCP_50362	Phorbol Myristate Acetate	3uM	PHH		24h	-0.618243548	0.002164522	22	No
ChemicalPertubagen	LINCSCP_26361	Vinorelbine	10uM	HT29	large intestine	6h	-0.618143368	0.002169153	22	No
ChemicalPertubagen	LINCSCP_146639	PD-0325901	1.11uM	NEU		24h	-0.617952136	0.002178016	22	No
ChemicalPertubagen	LINCSCP_125325	Ercalcitriol	0.04uM	HT29	large intestine	24h	-0.616936164	0.002225619	22	No
ChemicalPertubagen	LINCSCP_146949	Resveratrol	0.12uM	NEU		24h	-0.616829054	0.002230688	22	No
ChemicalPertubagen	LINCSCP_156875	Epitiostanol	0.04uM	PC3	prostate	24h	-0.616649873	0.00223919	22	No
ChemicalPertubagen	LINCSCP_41167	149759-96-6	10uM	NEU		24h	-0.616563845	0.002243282	22	No
ChemicalPertubagen	LINCSCP_25195	Oxibendazole	10uM	HT29	large intestine	6h	-0.616507541	0.002245964	22	No
ChemicalPertubagen	LINCSCP_100572	Azacitidine	0.12uM	HCC515	lung	24h	-0.616338197	0.002254045	22	Yes
ChemicalPertubagen	LINCSCP_129827	PHA-793887	0.12uM	LNCAP	prostate	24h	-0.616288226	0.002256434	22	No
ChemicalPertubagen	LINCSCP_37000	SCHEMBL15422533	0.5uM	MCF7	breast	24h	-0.616144501	0.002263318	22	No
ChemicalPertubagen	LINCSCP_39894	Parthenolide	10uM	NCIH1694	lung	6h	-0.615699791	0.00228473	22	No
ChemicalPertubagen	LINCSCP_22534	AC1LPBDT	10uM	HEPG2	liver	6h	-0.615389301	0.002299781	22	No
ChemicalPertubagen	LINCSCP_26887	vincristine	10uM	HT29	large intestine	6h	-0.615138216	0.002312013	22	No
ChemicalPertubagen	LINCSCP_26921	Benperidol	10uM	HT29	large intestine	6h	-0.615077309	0.002314989	22	No
ChemicalPertubagen	LINCSCP_100285	BMS-777607	0.37uM	HCC515	lung	24h	-0.614702406	0.002333375	22	No
ChemicalPertubagen	LINCSCP_17226	Curcumin	0.5uM	HA1E	kidney epithelial	24h	-0.614458254	0.002345415	22	No
ChemicalPertubagen	LINCSCP_206632	Itrazole	10uM	EFO27	ovary	6h	-0.614359029	0.002350324	22	No
ChemicalPertubagen	LINCSCP_147208	BX-795	10uM	NEU		24h	-0.614278509	0.002354313	22	No
ChemicalPertubagen	LINCSCP_100240	Sunitinib	10uM	HCC515	lung	24h	-0.614197253	0.002358344	22	No
ChemicalPertubagen	LINCSCP_165188	Regorafenib	1.11uM	SKL.C		24h	-0.613612354	0.002387536	22	No
ChemicalPertubagen	LINCSCP_193171	Dcebio	10uM	A549	lung	24h	-0.613445241	0.002395932	22	No
ChemicalPertubagen	LINCSCP_6706	SDX-101	10uM	A549	lung	6h	-0.613342349	0.002401114	22	No
ChemicalPertubagen	LINCSCP_7416	Cinnarizine	10uM	A549	lung	6h	-0.613015833	0.002417621	22	No
ChemicalPertubagen	LINCSCP_10810	CHEMBL567069	10uM	ASC	adipose	24h	-0.612743561	0.002431459	22	No
ChemicalPertubagen	LINCSCP_26356	Flubendazole	10uM	HT29	large intestine	6h	-0.612645039	0.002436483	22	No
ChemicalPertubagen	LINCSCP_145492	BRD-K01425431	1.11uM	MDAMB231		24h	-0.612429869	0.002447484	22	No
ChemicalPertubagen	LINCSCP_23732	BRD-K81164606-001-01-7	3uM	HEPG2	liver	6h	-0.612286737	0.002454826	22	No
ChemicalPertubagen	LINCSCP_36669	Tivozanib	10uM	MCF7	breast	6h	-0.612237734	0.002457344	22	No
ChemicalPertubagen	LINCSCP_157303	Acetazolamide	1.11uM	PC3	prostate	24h	-0.612067185	0.002466124	22	Yes
ChemicalPertubagen	LINCSCP_151861	Iniparib	0.12uM	PC3	prostate	24h	-0.611875166	0.00247604	22	No
ChemicalPertubagen	LINCSCP_152032	I-BET151	3.33uM	PC3	prostate	24h	-0.611580087	0.002491345	22	No
ChemicalPertubagen	LINCSCP_146647	BMS-509744	0.12uM	NEU		24h	-0.611117656	0.00251549	22	No
ChemicalPertubagen	LINCSCP_114857	C21H27N7O3	0.12uM	HS578T	breast	24h	-0.61094839	0.002524377	22	No
ChemicalPertubagen	LINCSCP_129626	HG-14-10-04	3.33uM	JURKAT	haematopoietic and lymphoid tissue	24h	-0.610902007	0.002526816	22	No
ChemicalPertubagen	LINCSCP_51648	TAK-715	1uM	SKBR3	breast	6h	-0.610793357	0.002532539	22	No
ChemicalPertubagen	LINCSCP_2843	CL-82198	10uM	A375	skin	6h	-0.610503381	0.002547867	22	No
ChemicalPertubagen	LINCSCP_286660	AC1LDBAO	20uM	SNGM	endometrium	6h	-0.610150541	0.002566623	22	No
ChemicalPertubagen	LINCSCP_259596	CHEMBL3260979	10uM	NEU		24h	-0.610100384	0.002569299	22	No
ChemicalPertubagen	LINCSCP_147329	GW620972X	3.33uM	NEU		24h	-0.609400468	0.002606881	22	No
ChemicalPertubagen	LINCSCP_17054	vincristine	10uM	HA1E	kidney epithelial	24h	-0.609096897	0.002623325	22	No
ChemicalPertubagen	LINCSCP_312084	Wortmannin	1uM	VCAP	prostate	6h	-0.60852992	0.002654271	22	No
ChemicalPertubagen	LINCSCP_82491	PF-03758309	1.11uM	A549	lung	24h	-0.608088663	0.002678567	22	No
ChemicalPertubagen	LINCSCP_66850	Wortmannin	10uM	HA1E	kidney epithelial	6h	-0.607932683	0.0026872	22	No
ChemicalPertubagen	LINCSCP_297286	BRD-K89941546	5uM	VCAP	prostate	6h	-0.607864153	0.002691	22	No
ChemicalPertubagen	LINCSCP_142714	VT-464	0.04uM	MCF7	breast	24h	-0.607087346	0.002734395	22	No
ChemicalPertubagen	LINCSCP_146940	Belinostat	3.33uM	NEU		24h	-0.606940668	0.002742655	22	No
ChemicalPertubagen	LINCSCP_15678	GW843682X	10uM	HA1E	kidney epithelial	6h	-0.606868	0.002746755	22	No
ChemicalPertubagen	LINCSCP_259688	Chloropromazine Sulfoxide	10uM	NEU		6h	-0.606727338	0.002754706	22	No
ChemicalPertubagen	LINCSCP_5443	MLS002473449	10uM	A549	lung	24h	-0.606701297	0.00275618	22	No
ChemicalPertubagen	LINCSCP_27241	CHEMBL2360495	10uM	HT29	large intestine	6h	-0.60637443	0.002774738	22	No
ChemicalPertubagen	LINCSCP_50361	Phorbol Myristate Acetate	10uM	PHH		24h	-0.606259688	0.002781278	22	No
ChemicalPertubagen	LINCSCP_163736	Sirolimus	0.04uM	SKBR3	breast	24h	-0.606139247	0.002788156	22	Yes
ChemicalPertubagen	LINCSCP_64619	BRD-K14499901	10uM	VCAP	prostate	24h	-0.606123204	0.002789074	22	No
ChemicalPertubagen	LINCSCP_100992	HMN-214	10uM	HCC515	lung	24h	-0.605655082	0.002815951	22	No
ChemicalPertubagen	LINCSCP_142432	MK-2206	0.04uM	MCF7	breast	24h	-0.6056547	0.002815973	22	No
ChemicalPertubagen	LINCSCP_100291	GSK 1059615	0.37uM	HCC515	lung	24h	-0.605342756	0.002834005	22	No
ChemicalPertubagen	LINCSCP_15287	3-(4-Pyridyl)indole	10uM	HA1E	kidney epithelial	24h	-0.605217842	0.002841252	22	No
ChemicalPertubagen	LINCSCP_167579	Lexibulin	0.37uM	YAPC	pancreas	24h	-0.605179401	0.002843486	22	No
ChemicalPertubagen	LINCSCP_146777	1268524-70-4	10uM	NEU		24h	-0.604287281	0.002895737	22	No
ChemicalPertubagen	LINCSCP_146952	UNC0638	3.33uM	NEU		24h	-0.604232088	0.002898996	22	No
ChemicalPertubagen	LINCSCP_95409	AVN-944	3.33uM	HA1E	kidney epithelial	24h	-0.604084137	0.002907747	22	No
ChemicalPertubagen	LINCSCP_11838	Quizartinib	10uM	BT20	breast	24h	-0.604066834	0.002908772	22	No
ChemicalPertubagen	LINCSCP_41530	Pyridine-2,4-dicarboxylic acid	10uM	NEU		6h	-0.603802594	0.002924461	22	No
ChemicalPertubagen	LINCSCP_288643	SCHEMBL17497315	10uM	U266	lymphoid	24h	-0.603647835	0.002933683	22	No
ChemicalPertubagen	LINCSCP_94203	PF-03758309	0.12uM	HA1E	kidney epithelial	24h	-0.603118943	0.002965384	22	No
ChemicalPertubagen	LINCSCP_142087	Decitabine	1.11uM	MCF7	breast	24h	-0.602420747	0.003007673	22	Yes
ChemicalPertubagen	LINCSCP_89030	PF-03758309	1.11uM	HA1E	kidney epithelial	24h	-0.602251429	0.003018005	22	No
ChemicalPertubagen	LINCSCP_9688	3-Chloro-l-alanine	10uM	A549	lung	24h	-0.602250625	0.003018054	22	No
ChemicalPertubagen	LINCSCP_22001	KUC104254	10uM	HEPG2	liver	6h	-0.601801605	0.003045597	22	No
ChemicalPertubagen	LINCSCP_7504	Austricin	10uM	A549	lung	6h	-0.601595178	0.00305833	22	No
ChemicalPertubagen	LINCSCP_27054	RU-24969	10uM	HT29	large intestine	6h	-0.601522586	0.003062818	22	No
ChemicalPertubagen	LINCSCP_4896	Emetine	10uM	A549	lung	24h	-0.601311225	0.003075918	22	No
ChemicalPertubagen	LINCSCP_54030	Pifithrin	70uM	SW480	large intestine	6h	-0.601271682	0.003078374	22	No
ChemicalPertubagen	LINCSCP_26230	VU0365118-1	10uM	HT29	large intestine	6h	-0.601121633	0.003087708	22	No
ChemicalPertubagen	LINCSCP_208173	SB225002	10uM	HA1E	kidney epithelial	6h	-0.600818967	0.00310661	22	No
ChemicalPertubagen	LINCSCP_136413	RVX-208	3.33uM	MCF7	breast	24h	-0.600778512	0.003109143	22	No
ChemicalPertubagen	LINCSCP_164022	PI-103	0.12uM	SKBR3	breast	3h	-0.600556067	0.003123106	22	No
TargetProteomics	LINCSTP_318	KN93	0.1uM	PC3	prostate	3h	-0.978363727	0.000697128	6	No
TargetProteomics	LINCSTP_10131	BRD7	21399404titer	A549-311	lung	15d	-0.977946235	0.00072419	6	No
TargetProteomics	LINCSTP_10206	EP300	19454742titer	YAPC-311	pancreas	21d	-0.977452845	0.00075683	6	No
TargetProteomics	LINCSTP_10056	PRMT5	29005400titer	A375-311	skin	16d	-0.966891779	0.001626086	6	No
TargetProteomics	LINCSTP_500	Compound E	0.1uM	PC3	prostate	3h	-0.960419481	0.002318922	6	No
TargetProteomics	LINCSTP_10217	ASXL1	3339285titer	YAPC-311	pancreas	27d	-0.945927031	0.004306777	6	No
TargetProteomics	LINCSTP_10259	KAT2A	21648732titer	YAPC-311	pancreas	27d	-0.93947021	0.005384897	6	No
TargetProteomics	LINCSTP_63	EX527	10uM	A375	skin	3h	-0.912030379	0.011267598	6	No
TargetProteomics	LINCSTP_721	Selumetinib	5.5uM	A375	skin	3h	-0.901839952	0.013980187	6	No
TargetProteomics	LINCSTP_10272	SMYD2	3107048titer	YAPC-311	pancreas	21d	-0.899231841	0.014719722	6	No
TargetProteomics	LINCSTP_772	Tacedinaline	2uM	Astrocyte		3h	-0.892876631	0.016598482	6	No
TargetProteomics	LINCSTP_439	Gossypetin	10uM	PC3	prostate	3h	-0.890732842	0.01725668	6	No
TargetProteomics	LINCSTP_10271	KDM5C	29005400titer	YAPC-311	pancreas	27d	-0.890317662	0.017385572	6	No
TargetProteomics	LINCSTP_28	ICG-001	1.7uM	MCF7	breast	24h	-0.888464113	0.017966614	6	No
TargetProteomics	LINCSTP_10208	EZH1	22378937titer	YAPC-311	pancreas	27d	-0.877268621	0.021670136	6	No
TargetProteomics	LINCSTP_582	Lenalidomide	1uM	MCF7	breast	24h	-0.876718299	0.021860726	6	Yes
TargetProteomics	LINCSTP_10253	SUV39H1	17221614titer	YAPC-311	pancreas	21d	-0.873665875	0.022932301	6	No
TargetProteomics	LINCSTP_908	LY3203414	1uM	OCI-Ly12		24h	-0.872497427	0.02334896	6	No
TargetProteomics	LINCSTP_654	Nilotinib	3uM	PC3	prostate	3h	-0.872306183	0.023417497	6	No
TargetProteomics	LINCSTP_10228	BRD9	3107048titer	YAPC-311	pancreas	27d	-0.868308266	0.024872123	6	No
TargetProteomics	LINCSTP_627	Entinostat	2uM	NPC	neural progenitor cells	3h	-0.865645673	0.025864007	6	No
TargetProteomics	LINCSTP_183	Duvelisib	0.5uM	A549	lung	3h	-0.863334942	0.026739737	6	No
TargetProteomics	LINCSTP_127	CC-401	5uM	YAPC	pancreas	3h	-0.862454843	0.027076919	6	No
TargetProteomics	LINCSTP_803	936890-98-1	2uM	Astrocyte		3h	-0.859190977	0.028344849	6	No
TargetProteomics	LINCSTP_118	Compound E	0.1uM	MCF7	breast	3h	-0.853342404	0.030685487	6	No
TargetProteomics	LINCSTP_96	BIX01294	10uM	YAPC	pancreas	3h	-0.844211292	0.034514677	6	No
TargetProteomics	LINCSTP_10236	NELFA	18830184titer	YAPC-311	pancreas	30d	-0.836909497	0.037728786	6	No
TargetProteomics	LINCSTP_119	Palbociclib	0.5uM	MCF7	breast	3h	-0.836752891	0.037799191	6	Yes
TargetProteomics	LINCSTP_262	Vemurafenib	10uM	A375	skin	3h	-0.834346889	0.03888859	6	No
TargetProteomics	LINCSTP_233	PD-0325901	4uM	A375	skin	3h	-0.831921603	0.040001385	6	No
TargetProteomics	LINCSTP_748	Clozapine	10uM	179		16h	-0.829858375	0.040959614	6	Yes
TargetProteomics	LINCSTP_846	untreated		DFTL69579		nanh	-0.819761342	0.045801347	6	No
TargetProteomics	LINCSTP_713	ICG-001	1.7uM	A549	lung	3h	-0.817825424	0.046758398	6	No
ConnectivityMap	CMAP_5172	trifluridine	13.6uM	MCF7	breast		-0.259152651	6.72765E-05	231	Yes
ConnectivityMap	CMAP_2495	dacarbazine	22uM	MCF7	breast		-0.258471986	7.04153E-05	231	Yes
ConnectivityMap	CMAP_5674	scriptaid	10uM	PC3	prostate		-0.245006557	0.000169194	231	No
ConnectivityMap	CMAP_1631	metronidazole	23.4uM	PC3	prostate		-0.233003245	0.000355059	231	Yes
ConnectivityMap	CMAP_309	trichostatin A	0.1uM	PC3	prostate		-0.232470843	0.00036661	231	No
ConnectivityMap	CMAP_312	trichostatin A	1uM	HL60	haematopoietic and lymphoid tissue		-0.231111064	0.000397714	231	No
ConnectivityMap	CMAP_315	trichostatin A	0.1uM,1uM	HL60	haematopoietic and lymphoid tissue		-0.225562229	0.000551774	231	No
ConnectivityMap	CMAP_683	vorinostat	10uM	HL60	haematopoietic and lymphoid tissue		-0.225175406	0.000564348	231	No
ConnectivityMap	CMAP_2020	methotrexate	8.8uM	MCF7	breast		-0.218730342	0.000816912	231	Yes
ConnectivityMap	CMAP_1417	cimetidine	15.8uM	PC3	prostate		-0.218578214	0.000823971	231	Yes
ConnectivityMap	CMAP_5425	CP-690334-01	10uM	PC3	prostate		-0.216828721	0.000909291	231	No
ConnectivityMap	CMAP_4704	monobenzone	20uM	MCF7	breast		-0.210943049	0.001259591	231	No
ConnectivityMap	CMAP_308	trichostatin A	0.1uM	HL60	haematopoietic and lymphoid tissue		-0.208812745	0.001414282	231	No
ConnectivityMap	CMAP_316	trichostatin A	0.1uM,1uM	PC3	prostate		-0.205204494	0.001716476	231	No
Pharmacogenomics	PG_203	5-Azacytidine	1000nM	SF-295	CNS	2h	-0.379818928	2.42355E-09	231	No
Pharmacogenomics	PG_4777	vorinostat	5000nM	EKVX	Lung	24h	-0.377815619	2.98363E-09	231	No
Pharmacogenomics	PG_4746	vorinostat	5000nM	BT-549	Breast	6h	-0.374247799	4.3057E-09	231	No
Pharmacogenomics	PG_208	5-Azacytidine	5000nM	SF-295	CNS	24h	-0.373994744	4.41844E-09	231	No
Pharmacogenomics	PG_207	5-Azacytidine	5000nM	SF-295	CNS	6h	-0.372382347	5.20677E-09	231	No
Pharmacogenomics	PG_206	5-Azacytidine	5000nM	SF-295	CNS	2h	-0.369924242	6.67599E-09	231	No
Pharmacogenomics	PG_5057	vorinostat	5000nM	UACC-257	Melanoma	24h	-0.369364045	7.06302E-09	231	No
Pharmacogenomics	PG_5069	vorinostat	5000nM	UO-31	Renal	24h	-0.368940953	7.3696E-09	231	No
Pharmacogenomics	PG_204	5-Azacytidine	1000nM	SF-295	CNS	6h	-0.368019681	8.08229E-09	231	No
Pharmacogenomics	PG_4945	vorinostat	5000nM	OVCAR-5	Ovarian	24h	-0.365912671	9.97127E-09	231	No
Pharmacogenomics	PG_205	5-Azacytidine	1000nM	SF-295	CNS	24h	-0.365071612	1.08387E-08	231	No
Pharmacogenomics	PG_5063	vorinostat	5000nM	UACC-62	Melanoma	24h	-0.363386053	1.28017E-08	231	No
Pharmacogenomics	PG_4981	vorinostat	5000nM	SF-539	CNS	24h	-0.361129355	1.59736E-08	231	No
Pharmacogenomics	PG_4939	vorinostat	5000nM	OVCAR-4	Ovarian	24h	-0.359950923	1.79187E-08	231	No
Pharmacogenomics	PG_4975	vorinostat	5000nM	SF-295	CNS	24h	-0.347555445	5.83588E-08	231	No
Pharmacogenomics	PG_5038	vorinostat	5000nM	T-47D	breast	6h	-0.347187789	6.03923E-08	231	No
Pharmacogenomics	PG_4993	vorinostat	5000nM	SK-MEL-28	Melanoma	24h	-0.346049846	6.71278E-08	231	No
Pharmacogenomics	PG_4276	sunitinib	2000nM	SF-268	CNS	24h	-0.344926164	7.44849E-08	231	No
Pharmacogenomics	PG_1270	dasatinib	100nM	T-47D	breast	24h	-0.337047661	1.52684E-07	231	Yes
Pharmacogenomics	PG_350	bortezomib	100nM	EKVX	Lung	24h	-0.334385466	1.93724E-07	231	Yes
Pharmacogenomics	PG_4831	vorinostat	5000nM	IGR-OV1	Ovarian	24h	-0.332935535	2.20337E-07	231	No
Pharmacogenomics	PG_2402	gemcitabine	200nM	HL-60	Leukemia	6h	-0.332146196	2.36265E-07	231	Yes
Pharmacogenomics	PG_5054	vorinostat	1000nM	UACC-257	Melanoma	24h	-0.330881179	2.6412E-07	231	No
Pharmacogenomics	PG_77	5-Azacytidine	5000nM	HS-578T	Breast	24h	-0.330515652	2.72739E-07	231	No
Pharmacogenomics	PG_1245	dasatinib	2000nM	SK-OV-3	Ovarian	24h	-0.330066659	2.83695E-07	231	Yes
Pharmacogenomics	PG_3768	sorafenib	10000nM	HOP-62	Lung	24h	-0.329681927	2.93418E-07	231	No
Pharmacogenomics	PG_5011	vorinostat	5000nM	SN12C	Renal	24h	-0.32867862	3.20301E-07	231	No
Pharmacogenomics	PG_5039	vorinostat	5000nM	T-47D	breast	24h	-0.32858321	3.22977E-07	231	No
Pharmacogenomics	PG_2713	lapatinib	10000nM	EKVX	Lung	24h	-0.326990419	3.70946E-07	231	No
Pharmacogenomics	PG_65	5-Azacytidine	5000nM	HOP-62	Lung	24h	-0.326448281	3.88778E-07	231	No
Pharmacogenomics	PG_1632	doxorubicin	100nM	UACC-62	Melanoma	24h	-0.323559627	4.98527E-07	231	No
Pharmacogenomics	PG_62	5-Azacytidine	1000nM	HOP-62	Lung	24h	-0.320868617	6.27021E-07	231	No
Pharmacogenomics	PG_548	bortezomib	100nM	SF-295	CNS	24h	-0.320572845	6.42939E-07	231	Yes
Pharmacogenomics	PG_1838	erlotinib	10000nM	NCI-H322M	Lung	24h	-0.320430684	6.50727E-07	231	No
Pharmacogenomics	PG_1557	doxorubicin	100nM	SK-MEL-2	Melanoma	24h	-0.319015164	7.33361E-07	231	No
Pharmacogenomics	PG_4771	vorinostat	5000nM	DU-145	Prostate	24h	-0.315299438	1.0008E-06	231	No
Pharmacogenomics	PG_4873	vorinostat	5000nM	MDA-MB-231	Breast	24h	-0.314837259	1.03995E-06	231	No
Pharmacogenomics	PG_5836	Romidepsin	0.697uM	U87		24hr	-0.314130447	1.42331E-08	312	Yes
Pharmacogenomics	PG_4300	sunitinib	2000nM	SK-MEL-28	Melanoma	24h	-0.312168536	1.29632E-06	231	No
Pharmacogenomics	PG_1301	dasatinib	2000nM	UO-31	Renal	24h	-0.310979391	1.42908E-06	231	Yes
Pharmacogenomics	PG_2710	lapatinib	1000nM	EKVX	Lung	24h	-0.310624561	1.47114E-06	231	No
Pharmacogenomics	PG_1055	dasatinib	2000nM	HOP-62	Lung	24h	-0.309514573	1.6105E-06	231	Yes
Pharmacogenomics	PG_5863	teniposide	0.629uM	U87		24hr	-0.308583238	2.61868E-08	312	No
Pharmacogenomics	PG_1185	dasatinib	2000nM	OVCAR-5	Ovarian	24h	-0.307938035	1.83027E-06	231	Yes
Pharmacogenomics	PG_4788	vorinostat	5000nM	HCT-116	large intestine epithelial	6h	-0.307253218	1.9344E-06	231	No
Pharmacogenomics	PG_1287	dasatinib	100nM	UACC-257	Melanoma	24h	-0.307000749	1.9742E-06	231	Yes
Pharmacogenomics	PG_1969	erlotinib	10000nM	T-47D	breast	24h	-0.306333577	2.08317E-06	231	No
Pharmacogenomics	PG_1076	dasatinib	100nM	IGR-OV1	Ovarian	24h	-0.306136423	2.11645E-06	231	Yes
Pharmacogenomics	PG_2405	gemcitabine	2000nM	HL-60	Leukemia	6h	-0.305843082	2.16691E-06	231	Yes
Pharmacogenomics	PG_2329	geldanamycin	1000nM	UO-31	Renal	24h	-0.305401521	2.24504E-06	231	No
Pharmacogenomics	PG_4128	sunitinib	200nM	HT29	large intestine	6h	-0.305171847	2.28673E-06	231	No
Pharmacogenomics	PG_4927	vorinostat	5000nM	NCI-H522	Lung	24h	-0.303090421	2.69978E-06	231	No
Pharmacogenomics	PG_4849	vorinostat	5000nM	LOX	Melanoma	24h	-0.302093029	2.92204E-06	231	No
Pharmacogenomics	PG_417	bortezomib	10nM	LOX	Melanoma	24h	-0.301744232	3.00381E-06	231	Yes
Pharmacogenomics	PG_2912	lapatinib	10000nM	SK-MEL-28	Melanoma	24h	-0.301114839	3.1569E-06	231	No
Pharmacogenomics	PG_4936	vorinostat	1000nM	OVCAR-4	Ovarian	24h	-0.300140561	3.40863E-06	231	No
Pharmacogenomics	PG_5719	AMSACRINE	1.8uM	U87		24hr	-0.300006696	6.55855E-08	312	No
Pharmacogenomics	PG_3485	sirolimus	100nM	MCF7	breast	24h	-0.299693277	3.53049E-06	231	Yes
Pharmacogenomics	PG_4194	sunitinib	2000nM	MOLT-4	Leukemia	24h	-0.299404691	3.61131E-06	231	No
Pharmacogenomics	PG_1008	dasatinib	2000nM	CAKI-1	Renal	24h	-0.299224824	3.66257E-06	231	Yes
Pharmacogenomics	PG_379	bortezomib	100nM	HOP-62	Lung	24h	-0.299068353	3.70773E-06	231	Yes
Pharmacogenomics	PG_996	dasatinib	2000nM	ACHN	Renal	24h	-0.299020777	3.72156E-06	231	Yes
Pharmacogenomics	PG_4995	vorinostat	1000nM	SK-MEL-5	Melanoma	6h	-0.298863697	3.76759E-06	231	No
Pharmacogenomics	PG_1242	dasatinib	100nM	SK-OV-3	Ovarian	24h	-0.298548515	3.86158E-06	231	Yes
Pharmacogenomics	PG_1290	dasatinib	2000nM	UACC-257	Melanoma	24h	-0.298492766	3.87844E-06	231	Yes
Pharmacogenomics	PG_1641	doxorubicin	1000nM	UO-31	Renal	24h	-0.297400583	4.22314E-06	231	No
Pharmacogenomics	PG_3651	sirolimus	10nM	T-47D	breast	24h	-0.297174316	4.29811E-06	231	Yes
Pharmacogenomics	PG_1079	dasatinib	2000nM	IGR-OV1	Ovarian	24h	-0.296917314	4.38481E-06	231	Yes
Pharmacogenomics	PG_4807	vorinostat	5000nM	HOP-62	Lung	24h	-0.296878402	4.39808E-06	231	No
Pharmacogenomics	PG_4987	vorinostat	5000nM	SK-MEL-2	Melanoma	24h	-0.296130017	4.66085E-06	231	No
Pharmacogenomics	PG_4341	sunitinib	2000nM	T-47D	breast	24h	-0.295726016	4.80884E-06	231	No
Pharmacogenomics	PG_4735	vorinostat	5000nM	A549	lung	24h	-0.295207085	5.00551E-06	231	No
Pharmacogenomics	PG_2326	geldanamycin	100nM	UO-31	Renal	24h	-0.293323775	5.78548E-06	231	No
Pharmacogenomics	PG_4819	vorinostat	5000nM	HS-578T	Breast	24h	-0.293316725	5.78861E-06	231	No
Pharmacogenomics	PG_429	bortezomib	10nM	MALME-3M	Melanoma	24h	-0.293150445	5.8628E-06	231	Yes
Pharmacogenomics	PG_1119	dasatinib	2000nM	MDA-MB-231	Breast	24h	-0.292215731	6.297E-06	231	Yes
Pharmacogenomics	PG_1436	doxorubicin	100nM	MALME-3M	Melanoma	24h	-0.290098931	7.39602E-06	231	No
Pharmacogenomics	PG_642	cisplatin	3000nM	A498	Renal	6h	-0.289922414	7.49546E-06	231	Yes
Pharmacogenomics	PG_507	bortezomib	100nM	OVCAR-4	Ovarian	24h	-0.28989206	7.51269E-06	231	Yes
Pharmacogenomics	PG_3751	sorafenib	10000nM	HCT-116	large intestine epithelial	24h	-0.28943578	7.77625E-06	231	No
Pharmacogenomics	PG_4861	vorinostat	5000nM	MALME-3M	Melanoma	24h	-0.288846869	8.12941E-06	231	No
Pharmacogenomics	PG_4854	vorinostat	5000nM	M14	Melanoma	6h	-0.288774971	8.17356E-06	231	No
Pharmacogenomics	PG_1555	doxorubicin	100nM	SK-MEL-2	Melanoma	2h	-0.288515418	8.33482E-06	231	No
Pharmacogenomics	PG_1933	erlotinib	10000nM	SK-OV-3	Ovarian	24h	-0.288203536	8.5326E-06	231	No
Pharmacogenomics	PG_74	5-Azacytidine	1000nM	HS-578T	Breast	24h	-0.288176357	8.55004E-06	231	No
Pharmacogenomics	PG_1182	dasatinib	100nM	OVCAR-5	Ovarian	24h	-0.287356077	9.09275E-06	231	Yes
Pharmacogenomics	PG_4921	vorinostat	5000nM	NCI-H460	Lung	24h	-0.287212635	9.19095E-06	231	No
Pharmacogenomics	PG_432	bortezomib	100nM	MALME-3M	Melanoma	24h	-0.286650214	9.58579E-06	231	Yes
Pharmacogenomics	PG_4050	sunitinib	2000nM	ACHN	Renal	24h	-0.286202109	9.91183E-06	231	No
Pharmacogenomics	PG_4768	vorinostat	1000nM	DU-145	Prostate	24h	-0.285409965	1.05141E-05	231	No
Pharmacogenomics	PG_3513	sirolimus	100nM	NCI-ADR-RES	Ovarian	2h	-0.284931434	1.08946E-05	231	Yes
Pharmacogenomics	PG_4075	sunitinib	200nM	DU-145	Prostate	2h	-0.284523568	1.12292E-05	231	No
Pharmacogenomics	PG_4951	vorinostat	5000nM	OVCAR-8	Ovarian	24h	-0.284225493	1.14798E-05	231	No
Pharmacogenomics	PG_5806	827022-32-2	0.1uM	U87		24hr	-0.283351013	3.58868E-07	312	No
Pharmacogenomics	PG_2314	geldanamycin	100nM	UACC-257	Melanoma	24h	-0.283118666	1.24577E-05	231	No
Pharmacogenomics	PG_3957	sorafenib	5000nM	SK-OV-3	Ovarian	2h	-0.283023303	1.25456E-05	231	No
Pharmacogenomics	PG_4902	vorinostat	5000nM	NCI-H226	Lung	6h	-0.282078247	1.34485E-05	231	No
Pharmacogenomics	PG_435	bortezomib	10nM	MCF7	breast	24h	-0.281543366	1.39866E-05	231	Yes
Pharmacogenomics	PG_4312	sunitinib	2000nM	SN12C	Renal	24h	-0.281474569	1.40572E-05	231	No
Pharmacogenomics	PG_3482	sirolimus	10nM	MCF7	breast	24h	-0.281472868	1.4059E-05	231	Yes
Pharmacogenomics	PG_3887	sorafenib	5000nM	OVCAR-4	Ovarian	24h	-0.281238374	1.43024E-05	231	No
Pharmacogenomics	PG_303	bortezomib	100nM	A498	Renal	24h	-0.280709164	1.48665E-05	231	Yes
Pharmacogenomics	PG_4495	topotecan	1000nM	LOX	Melanoma	24h	-0.279727881	1.59688E-05	231	Yes
Pharmacogenomics	PG_1754	erlotinib	10000nM	IGR-OV1	Ovarian	24h	-0.27900399	1.6831E-05	231	No
Pharmacogenomics	PG_2970	lapatinib	10000nM	UACC-257	Melanoma	24h	-0.278889492	1.69714E-05	231	No
Pharmacogenomics	PG_3722	sorafenib	5000nM	COLO-205	Colon	2h	-0.278005994	1.80923E-05	231	No
Pharmacogenomics	PG_4957	vorinostat	5000nM	PC-3	Prostate	24h	-0.277741053	1.84418E-05	231	No
Pharmacogenomics	PG_1325	doxorubicin	1000nM	ACHN	Renal	24h	-0.277157142	1.92349E-05	231	No
Pharmacogenomics	PG_3953	sorafenib	5000nM	SK-MEL-5	Melanoma	24h	-0.276860367	1.96503E-05	231	No
Pharmacogenomics	PG_2711	lapatinib	10000nM	EKVX	Lung	2h	-0.276775927	1.977E-05	231	No
Pharmacogenomics	PG_4240	sunitinib	2000nM	OVCAR-4	Ovarian	24h	-0.275438785	2.17603E-05	231	No
Pharmacogenomics	PG_4978	vorinostat	1000nM	SF-539	CNS	24h	-0.275086899	2.23147E-05	231	No
Pharmacogenomics	PG_4969	vorinostat	5000nM	SF-268	CNS	24h	-0.274785674	2.27999E-05	231	No
Pharmacogenomics	PG_1052	dasatinib	100nM	HOP-62	Lung	24h	-0.274192745	2.37843E-05	231	Yes
Pharmacogenomics	PG_1194	dasatinib	100nM	PC-3	Prostate	24h	-0.273816351	2.44299E-05	231	Yes
Pharmacogenomics	PG_250	5-Azacytidine	5000nM	SNB-75	CNS	24h	-0.273742404	2.45586E-05	231	No
Pharmacogenomics	PG_5045	vorinostat	5000nM	TK-10	Renal	24h	-0.272081263	2.76258E-05	231	No
Pharmacogenomics	PG_248	5-Azacytidine	5000nM	SNB-75	CNS	2h	-0.271575179	2.863E-05	231	No
Pharmacogenomics	PG_3005	paclitaxel	100nM	ACHN	Renal	24h	-0.270356591	3.11911E-05	231	Yes
Pharmacogenomics	PG_4741	vorinostat	5000nM	ACHN	Renal	24h	-0.270341054	3.12251E-05	231	No
Pharmacogenomics	PG_640	bortezomib	100nM	UO-31	Renal	24h	-0.270227515	3.14747E-05	231	Yes
Pharmacogenomics	PG_245	5-Azacytidine	1000nM	SNB-75	CNS	2h	-0.270042815	3.18847E-05	231	No
Pharmacogenomics	PG_4729	vorinostat	5000nM	A498	Renal	24h	-0.269931637	3.2134E-05	231	No
Pharmacogenomics	PG_3654	sirolimus	100nM	T-47D	breast	24h	-0.269749816	3.25456E-05	231	Yes
Pharmacogenomics	PG_3724	sorafenib	5000nM	COLO-205	Colon	24h	-0.268529374	3.54398E-05	231	No
Pharmacogenomics	PG_1556	doxorubicin	100nM	SK-MEL-2	Melanoma	6h	-0.268104721	3.65026E-05	231	No
Pharmacogenomics	PG_4234	sunitinib	2000nM	OVCAR-3	Ovarian	24h	-0.267942961	3.69153E-05	231	No
Pharmacogenomics	PG_1559	doxorubicin	1000nM	SK-MEL-2	Melanoma	6h	-0.267847432	3.71611E-05	231	No
Pharmacogenomics	PG_4150	sunitinib	2000nM	KM12	Colon	24h	-0.267376825	3.83945E-05	231	No
Pharmacogenomics	PG_3739	sorafenib	10000nM	EKVX	Lung	24h	-0.267368971	3.84155E-05	231	No
Pharmacogenomics	PG_2317	geldanamycin	1000nM	UACC-257	Melanoma	24h	-0.267028138	3.93333E-05	231	No
Pharmacogenomics	PG_344	bortezomib	100nM	DU-145	Prostate	24h	-0.266985327	3.945E-05	231	Yes
Pharmacogenomics	PG_3962	sorafenib	10000nM	SK-OV-3	Ovarian	24h	-0.266970447	3.94906E-05	231	No
Pharmacogenomics	PG_5029	vorinostat	5000nM	SR	Leukemia	24h	-0.266803948	3.99482E-05	231	No
Pharmacogenomics	PG_3852	sorafenib	5000nM	NCI-H226	Lung	24h	-0.265960665	4.23434E-05	231	No
Pharmacogenomics	PG_634	bortezomib	100nM	UACC-62	Melanoma	24h	-0.265620692	4.33468E-05	231	Yes
Pharmacogenomics	PG_1197	dasatinib	2000nM	PC-3	Prostate	24h	-0.265312756	4.42749E-05	231	Yes
Pharmacogenomics	PG_504	bortezomib	10nM	OVCAR-4	Ovarian	24h	-0.264667567	4.62806E-05	231	Yes
Pharmacogenomics	PG_4080	sunitinib	2000nM	DU-145	Prostate	24h	-0.263972514	4.85369E-05	231	No
Pharmacogenomics	PG_246	5-Azacytidine	1000nM	SNB-75	CNS	6h	-0.262922411	5.21432E-05	231	No
Pharmacogenomics	PG_3190	paclitaxel	10nM	OVCAR-3	Ovarian	2h	-0.262861003	5.23617E-05	231	Yes
Pharmacogenomics	PG_1441	doxorubicin	100nM	MCF7	breast	24h	-0.262850153	5.24004E-05	231	No
Pharmacogenomics	PG_1560	doxorubicin	1000nM	SK-MEL-2	Melanoma	24h	-0.262708884	5.29067E-05	231	No
Pharmacogenomics	PG_1558	doxorubicin	1000nM	SK-MEL-2	Melanoma	2h	-0.262559209	5.34481E-05	231	No
Pharmacogenomics	PG_5	5-Azacytidine	5000nM	786-0	Renal	6h	-0.262232241	5.46491E-05	231	No
Pharmacogenomics	PG_536	bortezomib	100nM	RXF-393	Renal	24h	-0.26129326	5.82409E-05	231	Yes
Pharmacogenomics	PG_3727	sorafenib	10000nM	COLO-205	Colon	24h	-0.259646889	6.50803E-05	231	No
Pharmacogenomics	PG_1104	dasatinib	100nM	MALME-3M	Melanoma	24h	-0.259279332	6.6707E-05	231	Yes
Pharmacogenomics	PG_4356	sunitinib	200nM	UACC-257	Melanoma	24h	-0.259201743	6.70553E-05	231	No
Pharmacogenomics	PG_1061	dasatinib	2000nM	HOP-92	Lung	24h	-0.259182926	6.714E-05	231	Yes
Pharmacogenomics	PG_1107	dasatinib	2000nM	MALME-3M	Melanoma	24h	-0.258952584	6.81852E-05	231	Yes
Pharmacogenomics	PG_2259	geldanamycin	1000nM	SK-MEL-5	Melanoma	24h	-0.258569142	6.9959E-05	231	No
Pharmacogenomics	PG_2094	geldanamycin	100nM	IGR-OV1	Ovarian	24h	-0.258509941	7.02367E-05	231	No
Pharmacogenomics	PG_347	bortezomib	10nM	EKVX	Lung	24h	-0.258400956	7.07507E-05	231	Yes
Pharmacogenomics	PG_4813	vorinostat	5000nM	HOP-92	Lung	24h	-0.258351728	7.0984E-05	231	No
Pharmacogenomics	PG_2244	geldanamycin	100nM	SK-MEL-2	Melanoma	24h	-0.258267912	7.13829E-05	231	No
Pharmacogenomics	PG_438	bortezomib	100nM	MCF7	breast	24h	-0.25822675	7.15796E-05	231	Yes
Pharmacogenomics	PG_4851	vorinostat	1000nM	M14	Melanoma	6h	-0.257456127	7.53569E-05	231	No
Pharmacogenomics	PG_3960	sorafenib	10000nM	SK-OV-3	Ovarian	2h	-0.257374908	7.57657E-05	231	No
Pharmacogenomics	PG_5747	23541-50-6	0.068uM	U87		24hr	-0.256942769	4.27143E-06	312	No
Pharmacogenomics	PG_4915	vorinostat	5000nM	NCI-H322M	Lung	24h	-0.256641822	7.95513E-05	231	No
Pharmacogenomics	PG_4130	sunitinib	2000nM	HT29	large intestine	2h	-0.256624156	7.96446E-05	231	No
Pharmacogenomics	PG_4743	vorinostat	1000nM	BT-549	Breast	6h	-0.256442912	8.06086E-05	231	No
Pharmacogenomics	PG_3961	sorafenib	10000nM	SK-OV-3	Ovarian	6h	-0.255861789	8.37739E-05	231	No
Pharmacogenomics	PG_249	5-Azacytidine	5000nM	SNB-75	CNS	6h	-0.255565541	8.54321E-05	231	No
Pharmacogenomics	PG_2553	gemcitabine	2000nM	RPMI-8226	Leukemia	6h	-0.255423607	8.62374E-05	231	Yes
Pharmacogenomics	PG_2462	gemcitabine	200nM	MCF7	breast	6h	-0.255338278	8.67249E-05	231	Yes
Pharmacogenomics	PG_327	bortezomib	100nM	CAKI-1	Renal	24h	-0.254528327	9.14835E-05	231	Yes
Pharmacogenomics	PG_3890	sorafenib	10000nM	OVCAR-4	Ovarian	24h	-0.2544763	9.17974E-05	231	No
Pharmacogenomics	PG_309	bortezomib	100nM	A549	lung	24h	-0.254442164	9.20039E-05	231	Yes
Pharmacogenomics	PG_1316	doxorubicin	100nM	A549	lung	24h	-0.254357587	9.25174E-05	231	No
Pharmacogenomics	PG_5017	vorinostat	5000nM	SNB-19	CNS	24h	-0.254227162	9.33146E-05	231	No
Pharmacogenomics	PG_1568	doxorubicin	100nM	SK-MEL-5	Melanoma	24h	-0.253946856	9.50496E-05	231	No
Pharmacogenomics	PG_338	bortezomib	100nM	COLO-205	Colon	24h	-0.253904935	9.53117E-05	231	Yes
Pharmacogenomics	PG_2247	geldanamycin	1000nM	SK-MEL-2	Melanoma	24h	-0.2536703	9.67911E-05	231	No
Pharmacogenomics	PG_2046	geldanamycin	1000nM	EKVX	Lung	24h	-0.253205753	9.97839E-05	231	No
Pharmacogenomics	PG_1664	erlotinib	10000nM	ACHN	Renal	24h	-0.253166357	0.000100042	231	No
Pharmacogenomics	PG_3725	sorafenib	10000nM	COLO-205	Colon	2h	-0.252663898	0.000103384	231	No
Pharmacogenomics	PG_2465	gemcitabine	2000nM	MCF7	breast	6h	-0.252196997	0.000106584	231	Yes
Pharmacogenomics	PG_993	dasatinib	100nM	ACHN	Renal	24h	-0.252089043	0.000107337	231	Yes
Pharmacogenomics	PG_315	bortezomib	100nM	ACHN	Renal	24h	-0.251661875	0.000110365	231	Yes
Pharmacogenomics	PG_2709	lapatinib	1000nM	EKVX	Lung	6h	-0.250856405	0.000116295	231	No
Pharmacogenomics	PG_3726	sorafenib	10000nM	COLO-205	Colon	6h	-0.250852759	0.000116322	231	No
Pharmacogenomics	PG_270	5-Azacytidine	1000nM	U251	CNS	24h	-0.250528745	0.000118791	231	No
Pharmacogenomics	PG_3738	sorafenib	10000nM	EKVX	Lung	6h	-0.250522383	0.00011884	231	No
Pharmacogenomics	PG_385	bortezomib	100nM	HOP-92	Lung	24h	-0.250408355	0.000119721	231	Yes
Pharmacogenomics	PG_2683	lapatinib	10000nM	ACHN	Renal	24h	-0.250208204	0.000121282	231	No
Pharmacogenomics	PG_5753	Epirubicin hydrochloride	0.162uM	U87		24hr	-0.249912137	7.90639E-06	312	Yes
Pharmacogenomics	PG_273	5-Azacytidine	5000nM	U251	CNS	24h	-0.249491233	0.000127031	231	No
Pharmacogenomics	PG_306	bortezomib	10nM	A549	lung	24h	-0.249438084	0.000127467	231	Yes
Pharmacogenomics	PG_2485	gemcitabine	200nM	MOLT-4	Leukemia	2h	-0.248983991	0.000131252	231	Yes
Pharmacogenomics	PG_1553	doxorubicin	1000nM	SF-539	CNS	6h	-0.248679084	0.000133851	231	No
Pharmacogenomics	PG_4785	vorinostat	1000nM	HCT-116	large intestine epithelial	6h	-0.24836493	0.00013658	231	No
Pharmacogenomics	PG_2256	geldanamycin	100nM	SK-MEL-5	Melanoma	24h	-0.247797449	0.000141642	231	No
Pharmacogenomics	PG_4423	topotecan	10nM	EKVX	Lung	6h	-0.247744771	0.000142121	231	Yes
Pharmacogenomics	PG_3510	sirolimus	10nM	NCI-ADR-RES	Ovarian	2h	-0.247633456	0.000143138	231	Yes
Pharmacogenomics	PG_2438	gemcitabine	200nM	KM12	Colon	6h	-0.247384169	0.000145439	231	Yes
Pharmacogenomics	PG_1130	dasatinib	100nM	MOLT-4	Leukemia	24h	-0.246525006	0.000153638	231	Yes
Pharmacogenomics	PG_525	bortezomib	100nM	PC-3	Prostate	24h	-0.246396081	0.000154905	231	Yes
Pharmacogenomics	PG_1224	dasatinib	100nM	SK-MEL-2	Melanoma	24h	-0.245252299	0.00016658	231	Yes
Pharmacogenomics	PG_1279	dasatinib	100nM	U251	CNS	2h	-0.244810584	0.000171306	231	Yes
Pharmacogenomics	PG_2708	lapatinib	1000nM	EKVX	Lung	2h	-0.244637937	0.000173186	231	No
Pharmacogenomics	PG_4176	sunitinib	2000nM	MDA-MB-231	Breast	24h	-0.244044284	0.000179802	231	No
Pharmacogenomics	PG_4422	topotecan	10nM	EKVX	Lung	2h	-0.243633983	0.000184511	231	Yes
Pharmacogenomics	PG_3896	sorafenib	10000nM	OVCAR-5	Ovarian	24h	-0.24331397	0.000188263	231	No
Pharmacogenomics	PG_2042	geldanamycin	100nM	EKVX	Lung	6h	-0.242632402	0.000196494	231	No
Pharmacogenomics	PG_1167	dasatinib	2000nM	NCI-H522	Lung	24h	-0.242410914	0.000199241	231	Yes
Pharmacogenomics	PG_3002	paclitaxel	10nM	ACHN	Renal	24h	-0.242211967	0.000201738	231	Yes
Pharmacogenomics	PG_3256	paclitaxel	10nM	SK-MEL-28	Melanoma	2h	-0.241590724	0.000209726	231	Yes
Pharmacogenomics	PG_124	5-Azacytidine	1000nM	MDA-MB-231	Breast	2h	-0.241161321	0.000215418	231	No
Pharmacogenomics	PG_3473	sirolimus	100nM	M14	Melanoma	24h	-0.24099423	0.000217672	231	Yes
Pharmacogenomics	PG_478	bortezomib	100nM	NCI-H23	Lung	24h	-0.240968064	0.000218027	231	Yes
Pharmacogenomics	PG_2993	paclitaxel	100nM	A498	Renal	24h	-0.240105347	0.000230036	231	Yes
Pharmacogenomics	PG_324	bortezomib	10nM	CAKI-1	Renal	24h	-0.239352989	0.000241009	231	Yes
Pharmacogenomics	PG_577	bortezomib	100nM	SK-OV-3	Ovarian	24h	-0.239327133	0.000241395	231	Yes
Pharmacogenomics	PG_3867	sorafenib	10000nM	NCI-H322M	Lung	24h	-0.239304008	0.000241741	231	No
Pharmacogenomics	PG_4961	vorinostat	5000nM	RXF-393	Renal	2h	-0.238965573	0.000246849	231	No
Pharmacogenomics	PG_4147	sunitinib	200nM	KM12	Colon	24h	-0.238721463	0.000250595	231	No
Pharmacogenomics	PG_4942	vorinostat	1000nM	OVCAR-5	Ovarian	24h	-0.238714825	0.000250698	231	No
Pharmacogenomics	PG_3947	sorafenib	5000nM	SK-MEL-28	Melanoma	24h	-0.238399049	0.000255625	231	No
Pharmacogenomics	PG_2695	lapatinib	10000nM	CAKI-1	Renal	24h	-0.238276674	0.000257558	231	No
Pharmacogenomics	PG_64	5-Azacytidine	5000nM	HOP-62	Lung	6h	-0.237352545	0.000272605	231	No
Pharmacogenomics	PG_2712	lapatinib	10000nM	EKVX	Lung	6h	-0.23725606	0.000274223	231	No
Pharmacogenomics	PG_3406	sirolimus	10nM	HCT-116	large intestine epithelial	2h	-0.237196772	0.000275221	231	Yes
Pharmacogenomics	PG_2918	lapatinib	10000nM	SK-MEL-5	Melanoma	24h	-0.237108461	0.000276714	231	No
Pharmacogenomics	PG_3723	sorafenib	5000nM	COLO-205	Colon	6h	-0.236784674	0.000282254	231	No
Pharmacogenomics	PG_4264	sunitinib	2000nM	RPMI-8226	Leukemia	24h	-0.236296507	0.000290801	231	No
Pharmacogenomics	PG_2516	gemcitabine	200nM	NCI-H460	Lung	6h	-0.236175668	0.000292953	231	Yes
Pharmacogenomics	PG_2253	geldanamycin	1000nM	SK-MEL-28	Melanoma	24h	-0.236147566	0.000293456	231	No
Pharmacogenomics	PG_897	cisplatin	3000nM	SK-MEL-28	Melanoma	2h	-0.235967518	0.000296696	231	Yes
Pharmacogenomics	PG_5787	MITHRAMYCIN	0.08uM	U87		24hr	-0.235942711	2.54867E-05	312	No
Pharmacogenomics	PG_4744	vorinostat	1000nM	BT-549	Breast	24h	-0.235788238	0.000299955	231	No
Pharmacogenomics	PG_4011	sorafenib	5000nM	UACC-257	Melanoma	24h	-0.235605653	0.000303309	231	No
Pharmacogenomics	PG_4998	vorinostat	5000nM	SK-MEL-5	Melanoma	6h	-0.235473581	0.000305756	231	No
Pharmacogenomics	PG_4104	sunitinib	200nM	HL-60	Leukemia	2h	-0.235437636	0.000306426	231	No
Pharmacogenomics	PG_4885	vorinostat	5000nM	MDA-MB-468	Breast	24h	-0.235246182	0.000310013	231	No
Pharmacogenomics	PG_4299	sunitinib	2000nM	SK-MEL-28	Melanoma	6h	-0.234717081	0.000320133	231	No
Pharmacogenomics	PG_1626	doxorubicin	100nM	UACC-257	Melanoma	24h	-0.234197561	0.000330367	231	No
Pharmacogenomics	PG_4879	vorinostat	5000nM	MDA-MB-435	Melanoma	24h	-0.234152031	0.000331279	231	No
Pharmacogenomics	PG_2771	lapatinib	10000nM	M14	Melanoma	24h	-0.233537225	0.000343815	231	No
Pharmacogenomics	PG_2588	gemcitabine	2000nM	SK-MEL-5	Melanoma	6h	-0.233461371	0.000345392	231	Yes
Pharmacogenomics	PG_4753	vorinostat	5000nM	CAKI-1	Renal	24h	-0.233377487	0.000347143	231	No
Pharmacogenomics	PG_61	5-Azacytidine	1000nM	HOP-62	Lung	6h	-0.233115633	0.000352665	231	No
Pharmacogenomics	PG_484	bortezomib	100nM	NCI-H322M	Lung	24h	-0.232786527	0.00035972	231	Yes
Pharmacogenomics	PG_2528	gemcitabine	200nM	OVCAR-3	Ovarian	6h	-0.23201725	0.000376725	231	Yes
Pharmacogenomics	PG_4026	sorafenib	10000nM	UO-31	Renal	24h	-0.23191198	0.000379109	231	No
Pharmacogenomics	PG_4354	sunitinib	200nM	UACC-257	Melanoma	2h	-0.231803158	0.000381589	231	No
Pharmacogenomics	PG_3679	sirolimus	100nM	UO-31	Renal	24h	-0.231767803	0.000382398	231	Yes
Pharmacogenomics	PG_3676	sirolimus	10nM	UO-31	Renal	24h	-0.231767235	0.000382411	231	Yes
Pharmacogenomics	PG_588	bortezomib	100nM	SNB-19	CNS	24h	-0.231555278	0.000387293	231	Yes
Pharmacogenomics	PG_2853	lapatinib	10000nM	OVCAR-4	Ovarian	24h	-0.231259775	0.000394196	231	No
Pharmacogenomics	PG_4963	vorinostat	5000nM	RXF-393	Renal	24h	-0.230898397	0.000402794	231	No
Pharmacogenomics	PG_2250	geldanamycin	100nM	SK-MEL-28	Melanoma	24h	-0.229761986	0.000430978	231	No
Pharmacogenomics	PG_4997	vorinostat	5000nM	SK-MEL-5	Melanoma	2h	-0.229658457	0.000433634	231	No
Pharmacogenomics	PG_312	bortezomib	10nM	ACHN	Renal	24h	-0.229618374	0.000434667	231	Yes
Pharmacogenomics	PG_1209	dasatinib	2000nM	RXF-393	Renal	24h	-0.229605916	0.000434988	231	Yes
Pharmacogenomics	PG_3470	sirolimus	10nM	M14	Melanoma	24h	-0.229596716	0.000435226	231	Yes
Pharmacogenomics	PG_3575	sirolimus	100nM	PC-3	Prostate	24h	-0.229201872	0.000445532	231	Yes
Pharmacogenomics	PG_3572	sirolimus	10nM	PC-3	Prostate	24h	-0.229058535	0.000449329	231	Yes
Pharmacogenomics	PG_1058	dasatinib	100nM	HOP-92	Lung	24h	-0.228710451	0.000458675	231	Yes
Pharmacogenomics	PG_1930	erlotinib	1000nM	SK-OV-3	Ovarian	24h	-0.228674644	0.000459647	231	No
Pharmacogenomics	PG_4235	sunitinib	200nM	OVCAR-4	Ovarian	2h	-0.227786874	0.000484354	231	No
Pharmacogenomics	PG_1101	dasatinib	2000nM	M14	Melanoma	24h	-0.22759733	0.000489787	231	Yes
Pharmacogenomics	PG_4014	sorafenib	10000nM	UACC-257	Melanoma	24h	-0.22759242	0.000489928	231	No
Pharmacogenomics	PG_565	bortezomib	100nM	SK-MEL-28	Melanoma	24h	-0.227413434	0.000495111	231	Yes
Pharmacogenomics	PG_4994	vorinostat	1000nM	SK-MEL-5	Melanoma	2h	-0.227090784	0.000504582	231	No
Pharmacogenomics	PG_2028	geldanamycin	1000nM	CAKI-1	Renal	24h	-0.227035918	0.000506209	231	No
Pharmacogenomics	PG_1562	doxorubicin	100nM	SK-MEL-28	Melanoma	6h	-0.226818456	0.000512706	231	No
Pharmacogenomics	PG_5004	vorinostat	5000nM	SK-OV-3	Ovarian	6h	-0.226714545	0.000515838	231	No
Pharmacogenomics	PG_1164	dasatinib	100nM	NCI-H522	Lung	24h	-0.226212053	0.000531233	231	Yes
Pharmacogenomics	PG_3691	sorafenib	10000nM	A498	Renal	24h	-0.225998427	0.000537907	231	No
Pharmacogenomics	PG_4944	vorinostat	5000nM	OVCAR-5	Ovarian	6h	-0.225901091	0.000540973	231	No
Pharmacogenomics	PG_4747	vorinostat	5000nM	BT-549	Breast	24h	-0.225118306	0.000566226	231	No
Pharmacogenomics	PG_1399	doxorubicin	100nM	HT29	large intestine	6h	-0.225099537	0.000566845	231	No
Pharmacogenomics	PG_1994	erlotinib	1000nM	UO-31	Renal	2h	-0.224290332	0.000594121	231	No
Pharmacogenomics	PG_3792	sorafenib	10000nM	IGR-OV1	Ovarian	24h	-0.223879646	0.000608424	231	No
Pharmacogenomics	PG_1098	dasatinib	100nM	M14	Melanoma	24h	-0.223649504	0.000616578	231	Yes
Pharmacogenomics	PG_4357	sunitinib	2000nM	UACC-257	Melanoma	2h	-0.223631915	0.000617205	231	No
Pharmacogenomics	PG_4330	sunitinib	2000nM	SR	Leukemia	24h	-0.223594432	0.000618544	231	No
Pharmacogenomics	PG_4324	sunitinib	2000nM	SNB-75	CNS	24h	-0.222837692	0.000646152	231	No
Pharmacogenomics	PG_3855	sorafenib	10000nM	NCI-H226	Lung	24h	-0.222588997	0.000655471	231	No
Pharmacogenomics	PG_3703	sorafenib	10000nM	ACHN	Renal	24h	-0.22258565	0.000655598	231	No
Pharmacogenomics	PG_5035	vorinostat	1000nM	T-47D	breast	6h	-0.222573673	0.00065605	231	No
Pharmacogenomics	PG_4078	sunitinib	2000nM	DU-145	Prostate	2h	-0.221733246	0.000688495	231	No
Pharmacogenomics	PG_2119	geldanamycin	1000nM	M14	Melanoma	24h	-0.221623031	0.000692858	231	No
Pharmacogenomics	PG_3712	sorafenib	5000nM	CAKI-1	Renal	24h	-0.221594691	0.000693984	231	No
Pharmacogenomics	PG_5056	vorinostat	5000nM	UACC-257	Melanoma	6h	-0.221420987	0.000700922	231	No
Pharmacogenomics	PG_1857	erlotinib	1000nM	OVCAR-4	Ovarian	2h	-0.220923426	0.000721154	231	No
Pharmacogenomics	PG_414	bortezomib	100nM	KM12	Colon	24h	-0.220137351	0.000754217	231	Yes
Pharmacogenomics	PG_3339	paclitaxel	100nM	UO-31	Renal	24h	-0.21999071	0.000760538	231	Yes
Pharmacogenomics	PG_341	bortezomib	10nM	DU-145	Prostate	24h	-0.219917136	0.000763728	231	Yes
Pharmacogenomics	PG_751	cisplatin	3000nM	KM12	Colon	24h	-0.219807078	0.000768522	231	Yes
Pharmacogenomics	PG_1481	doxorubicin	1000nM	NCI-H23	Lung	6h	-0.219584752	0.000778291	231	No
Pharmacogenomics	PG_4258	sunitinib	2000nM	PC-3	Prostate	24h	-0.219560604	0.000779359	231	No
Pharmacogenomics	PG_300	bortezomib	10nM	A498	Renal	24h	-0.219533087	0.000780578	231	Yes
Pharmacogenomics	PG_4229	sunitinib	200nM	OVCAR-3	Ovarian	2h	-0.219421024	0.000785559	231	No
Pharmacogenomics	PG_335	bortezomib	10nM	COLO-205	Colon	24h	-0.219333772	0.000789458	231	Yes
Pharmacogenomics	PG_247	5-Azacytidine	1000nM	SNB-75	CNS	24h	-0.218755102	0.000815769	231	No
Pharmacogenomics	PG_5801	202590-98-5	3.909uM	U87		24hr	-0.218584823	9.9153E-05	312	No
Pharmacogenomics	PG_1473	doxorubicin	100nM	NCI-H226	Lung	24h	-0.218426466	0.000831069	231	No
Pharmacogenomics	PG_3615	sirolimus	10nM	SK-MEL-5	Melanoma	24h	-0.218402028	0.000832217	231	Yes
Pharmacogenomics	PG_63	5-Azacytidine	5000nM	HOP-62	Lung	2h	-0.218171054	0.000843142	231	No
Pharmacogenomics	PG_4513	topotecan	1000nM	MCF7	breast	24h	-0.218163476	0.000843502	231	Yes
Pharmacogenomics	PG_4270	sunitinib	2000nM	RXF-393	Renal	24h	-0.218087261	0.000847137	231	No
Pharmacogenomics	PG_1045	dasatinib	2000nM	HCT-15	Colon	24h	-0.2174077	0.000880194	231	Yes
Pharmacogenomics	PG_585	bortezomib	10nM	SNB-19	CNS	24h	-0.217371695	0.000881978	231	Yes
Pharmacogenomics	PG_1860	erlotinib	10000nM	OVCAR-4	Ovarian	2h	-0.217271456	0.000886963	231	No
Pharmacogenomics	PG_2619	gemcitabine	200nM	SW-620	Colon	6h	-0.217217071	0.000889678	231	Yes
Pharmacogenomics	PG_5832	Resminostat	4.437uM	U87		24hr	-0.217059719	0.000111168	312	No
Pharmacogenomics	PG_3827	sorafenib	10000nM	MDA-MB-231	Breast	24h	-0.216523153	0.000925002	231	No
Pharmacogenomics	PG_1034	dasatinib	100nM	HCT-116	large intestine epithelial	2h	-0.216324595	0.000935345	231	Yes
Pharmacogenomics	PG_539	bortezomib	10nM	SF-268	CNS	24h	-0.21602483	0.000951161	231	Yes
Pharmacogenomics	PG_1467	doxorubicin	100nM	NCI-ADR-RES	Ovarian	24h	-0.215591045	0.000974484	231	No
Pharmacogenomics	PG_1319	doxorubicin	1000nM	A549	lung	24h	-0.215227436	0.000994438	231	No
Pharmacogenomics	PG_1861	erlotinib	10000nM	OVCAR-4	Ovarian	6h	-0.215177323	0.000997218	231	No
Pharmacogenomics	PG_5752	Doxorubicin	0.078uM	U87		24hr	-0.215071554	0.00012889	312	No
Pharmacogenomics	PG_4131	sunitinib	2000nM	HT29	large intestine	6h	-0.214702549	0.001023906	231	No
Pharmacogenomics	PG_631	bortezomib	10nM	UACC-62	Melanoma	24h	-0.214580264	0.001030886	231	Yes
Pharmacogenomics	PG_2323	geldanamycin	1000nM	UACC-62	Melanoma	24h	-0.214534344	0.001033518	231	No
Pharmacogenomics	PG_2097	geldanamycin	1000nM	IGR-OV1	Ovarian	24h	-0.214479708	0.001036658	231	No
Pharmacogenomics	PG_4370	sunitinib	2000nM	UO-31	Renal	24h	-0.214286361	0.00104784	231	No
Pharmacogenomics	PG_513	bortezomib	100nM	OVCAR-5	Ovarian	24h	-0.214044977	0.001061956	231	Yes
Pharmacogenomics	PG_613	bortezomib	10nM	TK-10	Renal	24h	-0.213547001	0.001091631	231	Yes
Pharmacogenomics	PG_4770	vorinostat	5000nM	DU-145	Prostate	6h	-0.213403269	0.001100337	231	No
Pharmacogenomics	PG_4236	sunitinib	200nM	OVCAR-4	Ovarian	6h	-0.213323745	0.001105181	231	No
Pharmacogenomics	PG_4275	sunitinib	2000nM	SF-268	CNS	6h	-0.213216128	0.001111768	231	No
Pharmacogenomics	PG_4890	vorinostat	5000nM	MOLT-4	Leukemia	6h	-0.212985182	0.001126024	231	No
Pharmacogenomics	PG_4876	vorinostat	1000nM	MDA-MB-435	Melanoma	24h	-0.212224809	0.001174158	231	No
Pharmacogenomics	PG_4787	vorinostat	5000nM	HCT-116	large intestine epithelial	2h	-0.212188453	0.001176506	231	No
Pharmacogenomics	PG_732	cisplatin	3000nM	HT29	large intestine	6h	-0.212053735	0.001185244	231	Yes
Pharmacogenomics	PG_5830	Refametinib	2.289uM	U87		24hr	-0.21163647	0.000165893	312	No
Pharmacogenomics	PG_4604	topotecan	10nM	RPMI-8226	Leukemia	2h	-0.211534325	0.001219496	231	Yes
Pharmacogenomics	PG_4156	sunitinib	2000nM	LOX	Melanoma	24h	-0.211524109	0.001220179	231	No
Pharmacogenomics	PG_3435	sirolimus	10nM	HS-578T	Breast	2h	-0.210798068	0.001269605	231	Yes
Pharmacogenomics	PG_4020	sorafenib	10000nM	UACC-62	Melanoma	24h	-0.210669054	0.001278577	231	No
Pharmacogenomics	PG_1411	doxorubicin	100nM	K-562	Leukemia	6h	-0.210603584	0.001283153	231	No
Pharmacogenomics	PG_5724	Belinostat	3.5uM	U87		24hr	-0.210346798	0.000182193	312	No
Pharmacogenomics	PG_4309	sunitinib	200nM	SN12C	Renal	24h	-0.210309293	0.001303906	231	No
Pharmacogenomics	PG_178	5-Azacytidine	5000nM	OVCAR-8	Ovarian	6h	-0.210108321	0.001318255	231	No
Pharmacogenomics	PG_5062	vorinostat	5000nM	UACC-62	Melanoma	6h	-0.209927345	0.001331299	231	No
Pharmacogenomics	PG_2823	lapatinib	10000nM	NCI-H23	Lung	24h	-0.209654431	0.001351195	231	No
Pharmacogenomics	PG_2379	gemcitabine	200nM	EKVX	Lung	6h	-0.209583564	0.001356405	231	Yes
Pharmacogenomics	PG_501	bortezomib	100nM	OVCAR-3	Ovarian	24h	-0.209340587	0.001374411	231	Yes
Pharmacogenomics	PG_3923	sorafenib	5000nM	SF-268	CNS	24h	-0.209234043	0.001382375	231	No
Pharmacogenomics	PG_2122	geldanamycin	100nM	MALME-3M	Melanoma	24h	-0.208957632	0.001403234	231	No
Pharmacogenomics	PG_60	5-Azacytidine	1000nM	HOP-62	Lung	2h	-0.208952449	0.001403627	231	No
Pharmacogenomics	PG_75	5-Azacytidine	5000nM	HS-578T	Breast	2h	-0.208830677	0.00141291	231	No
Pharmacogenomics	PG_4182	sunitinib	2000nM	MDA-MB-435	Melanoma	24h	-0.208582991	0.001431966	231	No
Pharmacogenomics	PG_2795	lapatinib	10000nM	MDA-MB-435	Melanoma	24h	-0.208506622	0.001437888	231	No
Pharmacogenomics	PG_3958	sorafenib	5000nM	SK-OV-3	Ovarian	6h	-0.208109343	0.001469062	231	No
Pharmacogenomics	PG_125	5-Azacytidine	5000nM	MDA-MB-231	Breast	2h	-0.208007691	0.001477137	231	No
Pharmacogenomics	PG_5037	vorinostat	5000nM	T-47D	breast	2h	-0.207970332	0.001480115	231	No
Pharmacogenomics	PG_1116	dasatinib	100nM	MDA-MB-231	Breast	24h	-0.207899723	0.001485758	231	Yes
Pharmacogenomics	PG_562	bortezomib	10nM	SK-MEL-28	Melanoma	24h	-0.207892664	0.001486323	231	Yes
Pharmacogenomics	PG_4232	sunitinib	2000nM	OVCAR-3	Ovarian	2h	-0.207779559	0.001495407	231	No
Pharmacogenomics	PG_272	5-Azacytidine	5000nM	U251	CNS	6h	-0.207565292	0.001512756	231	No
Pharmacogenomics	PG_3715	sorafenib	10000nM	CAKI-1	Renal	24h	-0.207258354	0.001537929	231	No
Pharmacogenomics	PG_2990	paclitaxel	10nM	A498	Renal	24h	-0.206933445	0.001564992	231	Yes
Pharmacogenomics	PG_1273	dasatinib	2000nM	T-47D	breast	24h	-0.206781801	0.001577772	231	Yes
Pharmacogenomics	PG_4972	vorinostat	1000nM	SF-295	CNS	24h	-0.20665498	0.001588533	231	No
Pharmacogenomics	PG_1021	dasatinib	2000nM	DU-145	Prostate	24h	-0.20622372	0.001625631	231	Yes
Pharmacogenomics	PG_3259	paclitaxel	100nM	SK-MEL-28	Melanoma	2h	-0.205914557	0.001652711	231	Yes
Pharmacogenomics	PG_1005	dasatinib	100nM	CAKI-1	Renal	24h	-0.20590356	0.001653682	231	Yes
Pharmacogenomics	PG_5053	vorinostat	1000nM	UACC-257	Melanoma	6h	-0.205407605	0.00169801	231	No
Pharmacogenomics	PG_1424	doxorubicin	100nM	LOX	Melanoma	24h	-0.205177475	0.001718946	231	No
Pharmacogenomics	PG_545	bortezomib	10nM	SF-295	CNS	24h	-0.204896074	0.001744866	231	Yes
Pharmacogenomics	PG_4767	vorinostat	1000nM	DU-145	Prostate	6h	-0.204762436	0.0017573	231	No
Pharmacogenomics	PG_5060	vorinostat	1000nM	UACC-62	Melanoma	24h	-0.204547752	0.001777444	231	No
Pharmacogenomics	PG_4850	vorinostat	1000nM	M14	Melanoma	2h	-0.204047985	0.001825158	231	No
Pharmacogenomics	PG_2125	geldanamycin	1000nM	MALME-3M	Melanoma	24h	-0.203771057	0.001852098	231	No
Pharmacogenomics	PG_4837	vorinostat	5000nM	K-562	Leukemia	24h	-0.203664424	0.001862567	231	No
Pharmacogenomics	PG_1089	dasatinib	2000nM	KM12	Colon	24h	-0.203607118	0.001868216	231	Yes
Pharmacogenomics	PG_2975	lapatinib	10000nM	UACC-62	Melanoma	24h	-0.203450609	0.001883724	231	No
Pharmacogenomics	PG_2819	lapatinib	1000nM	NCI-H23	Lung	6h	-0.203445358	0.001884246	231	No
Pharmacogenomics	PG_1419	doxorubicin	1000nM	KM12	Colon	2h	-0.203001737	0.001928853	231	No
Pharmacogenomics	PG_4162	sunitinib	2000nM	M14	Melanoma	24h	-0.202842994	0.001945047	231	No
Pharmacogenomics	PG_1227	dasatinib	2000nM	SK-MEL-2	Melanoma	24h	-0.202408036	0.001990058	231	Yes
DrugMatrix	DM_1950	BETA-ESTRADIOL	150 mg/kg		thigh muscle	5 d	-0.482434627	2.41E-08	120	#N/A
DrugMatrix	DM_1822	ATORVASTATIN	300 mg/kg		kidney	5 d	-0.461351984	1.14E-07	120	#N/A
DrugMatrix	DM_2479	CLOFIBRATE	500 mg/kg		kidney	3 d	-0.456981292	1.97E-07	118	Yes
DrugMatrix	DM_2503	CLONAZEPAM	2500 mg/kg		heart	5 d	-0.441925496	4.35E-07	120	Yes
DrugMatrix	DM_3891	METOCLOPRAMIDE	185 mg/kg		heart	5 d	-0.436232917	6.34E-07	120	Yes
DrugMatrix	DM_2980	ETHANOL	3000 mg/kg		bone marrow	0.25 d	-0.414824879	2.46932E-06	120	#N/A
DrugMatrix	DM_4738	SIMVASTATIN	15 mg/kg		kidney	1 d	-0.411402272	3.69166E-06	118	Yes
DrugMatrix	DM_1210	PYRIDINE	223 mg/kg		kidney	5 d	-0.410427615	4.15E-12	263	#N/A
DrugMatrix	DM_2897	EBASTINE	2000 mg/kg		heart	5 d	-0.405890479	3.85829E-06	121	#N/A
DrugMatrix	DM_5120	TRIHEXYPHENIDYL	588 mg/kg		heart	5 d	-0.405455413	3.9604E-06	121	#N/A
DrugMatrix	DM_2142	CANDESARTAN	1300 mg/kg		heart	5 d	-0.403979295	4.74785E-06	120	#N/A
DrugMatrix	DM_2354	CHLORPROPAMIDE	269 mg/kg		heart	5 d	-0.403511514	4.44871E-06	121	Yes
DrugMatrix	DM_1984	BEZAFIBRATE	617 mg/kg		thigh muscle	3 d	-0.400832436	5.71524E-06	120	#N/A
DrugMatrix	DM_4594	RAPAMYCIN	60 mg/kg		heart	1 d	-0.400176313	5.93914E-06	120	#N/A
DrugMatrix	DM_4596	RAPAMYCIN	60 mg/kg		heart	3 d	-0.399650387	6.12457E-06	120	#N/A
DrugMatrix	DM_2282	CERIVASTATIN	7 mg/kg		thigh muscle	3 d	-0.398480177	6.55697E-06	120	#N/A
DrugMatrix	DM_4450	PRAVASTATIN	1200 mg/kg		kidney	5 d	-0.39681462	7.22235E-06	120	#N/A
DrugMatrix	DM_1423	1-NAPHTHYL ISOTHIOCYANATE	30 mg/kg		bone marrow	0.25 d	-0.395715086	7.696E-06	120	#N/A
DrugMatrix	DM_1809	ATORVASTATIN	2.5 mg/kg		kidney	1 d	-0.395182828	9.47871E-06	118	#N/A
DrugMatrix	DM_1820	ATORVASTATIN	300 mg/kg		thigh muscle	3 d	-0.393728441	8.627E-06	120	#N/A
DrugMatrix	DM_4263	OXCARBAZEPINE	1600 mg/kg		heart	3 d	-0.392976355	9.00641E-06	120	Yes
DrugMatrix	DM_1938	BETA-ESTRADIOL	150 mg/kg		kidney	1 d	-0.390851611	1.01651E-05	120	#N/A
DrugMatrix	DM_4147	N,N'-DIPHENYL-P-PHENYLENEDIAMINE	1000 mg/kg		liver	1 d	-0.388096625	1.29382E-05	119	#N/A
DrugMatrix	DM_3692	LEVOFLOXACIN	739 mg/kg		kidney	5 d	-0.387280102	1.24351E-05	120	Yes
DrugMatrix	DM_1824	ATORVASTATIN	300 mg/kg		thigh muscle	5 d	-0.386666984	1.28699E-05	120	#N/A
DrugMatrix	DM_2111	CADMIUM ACETATE	167 mg/kg		kidney	5 d	-0.385791574	1.2421E-05	121	#N/A
DrugMatrix	DM_2173	CARBON TETRACHLORIDE	1175 mg/kg		bone marrow	3 d	-0.385591492	1.61807E-05	118	#N/A
DrugMatrix	DM_3166	FLUOCINOLONE ACETONIDE	2.5 mg/kg		kidney	1 d	-0.381376201	1.72638E-05	120	Yes
DrugMatrix	DM_2330	CHLOROBENZENE	500 mg/kg		kidney	5 d	-0.380053257	1.85648E-05	120	#N/A
DrugMatrix	DM_2022	BISPHENOL A	610 mg/kg		kidney	5 d	-0.38004998	2.18734E-05	118	#N/A
DrugMatrix	DM_4830	STREPTOZOTOCIN	138 mg/kg		liver	1 d	-0.379557804	1.75798E-05	121	#N/A
DrugMatrix	DM_2534	CLOZAPINE	95 mg/kg		heart	5 d	-0.379100982	1.80281E-05	121	Yes
DrugMatrix	DM_4607	RIFABUTIN	1500 mg/kg		kidney	5 d	-0.377139111	2.00781E-05	121	Yes
DrugMatrix	DM_3359	HYDROCORTISONE	56 mg/kg		heart	3 d	-0.375006662	2.44236E-05	120	Yes
DrugMatrix	DM_1140	PAROXETINE	104 mg/kg		thigh muscle	3 d	-0.37403736	3.71E-10	263	Yes
DrugMatrix	DM_4470	PREDNISONE	68 mg/kg		heart	3 d	-0.373344451	2.468E-05	121	Yes
DrugMatrix	DM_2618	CYPROHEPTADINE	37 mg/kg		heart	5 d	-0.373181092	2.91521E-05	119	#N/A
DrugMatrix	DM_4509	PROCHLORPERAZINE	85 mg/kg		heart	3 d	-0.373126192	2.49727E-05	121	Yes
DrugMatrix	DM_571	DOXORUBICIN	3 mg/kg		kidney	5 d	-0.371731882	4.84E-10	263	#N/A
DrugMatrix	DM_2353	CHLORPROPAMIDE	269 mg/kg		heart	3 d	-0.370619936	2.85763E-05	121	Yes
DrugMatrix	DM_4333	PENICILLAMINE	852 mg/kg		liver	3 d	-0.369312531	3.31029E-05	120	Yes
DrugMatrix	DM_4449	PRAVASTATIN	1200 mg/kg		thigh muscle	3 d	-0.368632992	3.43131E-05	120	#N/A
DrugMatrix	DM_3509	ISOEUGENOL	1560 mg/kg		liver	5 d	-0.368544904	3.19234E-05	121	#N/A
DrugMatrix	DM_5063	TOLAZAMIDE	1500 mg/kg		kidney	5 d	-0.366553275	3.828E-05	120	Yes
DrugMatrix	DM_2720	DICHLORVOS	17 mg/kg		liver	5 d	-0.363604312	4.46461E-05	120	#N/A
DrugMatrix	DM_3212	FLUVASTATIN	94 mg/kg		thigh muscle	3 d	-0.360829278	5.15303E-05	120	#N/A
DrugMatrix	DM_3047	ETOPOSIDE	188 mg/kg		spleen	1 d	-0.359857898	6.27081E-05	118	Yes
DrugMatrix	DM_3386	HYDROXYUREA	400 mg/kg		liver	5 d	-0.359090741	5.23779E-05	121	Yes
DrugMatrix	DM_1344	THIOGUANINE	12 mg/kg		liver	3 d	-0.358019089	2.26E-09	263	Yes
DrugMatrix	DM_1806	ATENOLOL	1000 mg/kg		heart	3 d	-0.357324429	5.73563E-05	121	Yes
DrugMatrix	DM_2797	DIGOXIN	11 mg/kg		liver	5 d	-0.356059778	6.57311E-05	120	Yes
DrugMatrix	DM_4667	ROSIGLITAZONE	1800 mg/kg		thigh muscle	3 d	-0.355157843	6.87976E-05	120	Yes
DrugMatrix	DM_4769	SODIUM NITROPRUSSIDE	6 mg/kg		heart	3 d	-0.354270677	6.70212E-05	121	Yes
DrugMatrix	DM_3291	GLICLAZIDE	1500 mg/kg		kidney	5 d	-0.353686391	7.95137E-05	119	#N/A
DrugMatrix	DM_373	CHLOROBENZENE	500 mg/kg		kidney	5 d	-0.352887842	3.95E-09	263	#N/A
DrugMatrix	DM_1127	OXYBUTYNIN	230 mg/kg		thigh muscle	5 d	-0.351728615	4.48E-09	263	Yes
DrugMatrix	DM_3106	FENOFIBRATE	215 mg/kg		kidney	3 d	-0.351433407	8.89222E-05	119	Yes
DrugMatrix	DM_5156	VALDECOXIB	21 mg/kg		heart	5 d	-0.351210544	8.3857E-05	120	#N/A
DrugMatrix	DM_53	4-NITROBENZOIC ACID	1470 mg/kg		kidney	5 d	-0.349792671	5.51E-09	263	#N/A
DrugMatrix	DM_512	DEXAMETHASONE	1 mg/kg		heart	5 d	-0.349699312	5.57E-09	263	Yes
DrugMatrix	DM_3360	HYDROCORTISONE	56 mg/kg		kidney	3 d	-0.348675746	9.50929E-05	120	Yes
DrugMatrix	DM_2431	CISPLATIN	1.17 mg/kg		liver	5 d	-0.348086175	9.79002E-05	120	Yes
DrugMatrix	DM_3225	FURAN	24 mg/kg		heart	3 d	-0.347991961	9.83559E-05	120	#N/A
DrugMatrix	DM_1724	AMIODARONE	147 mg/kg		liver	5 d	-0.346381233	0.000106459	120	#N/A
DrugMatrix	DM_636	ETIDRONATE	1005 mg/kg		heart	3 d	-0.346145151	8.12E-09	263	#N/A
DrugMatrix	DM_3555	KETOCONAZOLE	114 mg/kg		liver	0.25 d	-0.345856844	0.000109228	120	Yes
DrugMatrix	DM_3504	ISOEUGENOL	1560 mg/kg		kidney	1 d	-0.344687617	0.000115647	120	#N/A
DrugMatrix	DM_3429	IFOSFAMIDE	143 mg/kg		liver	0.25 d	-0.344507801	0.000109107	121	Yes
DrugMatrix	DM_3764	LOVASTATIN	1500 mg/kg		thigh muscle	3 d	-0.344122136	0.000118875	120	Yes
DrugMatrix	DM_4225	OFLOXACIN	3000 mg/kg		heart	5 d	-0.344029375	0.000111699	121	Yes
DrugMatrix	DM_5040	TIMOLOL	900 mg/kg		heart	5 d	-0.341282986	0.000136392	120	Yes
DrugMatrix	DM_5014	THIOGUANINE	12 mg/kg		spleen	0.25 d	-0.34127408	0.000145721	119	Yes
DrugMatrix	DM_4954	TENIDAP	75 mg/kg		kidney	1 d	-0.341059734	0.000129109	121	#N/A
DrugMatrix	DM_2157	CARBAMAZEPINE	490 mg/kg		liver	5 d	-0.341018428	0.000129368	121	Yes
DrugMatrix	DM_3767	LOVASTATIN	1500 mg/kg		kidney	5 d	-0.340555667	0.000150805	119	Yes
DrugMatrix	DM_5023	THIOGUANINE	24 mg/kg		kidney	5 d	-0.34031975	0.00014286	120	Yes
DrugMatrix	DM_2915	ENALAPRIL	1500 mg/kg		kidney	5 d	-0.340303286	0.000133931	121	#N/A
DrugMatrix	DM_1514	4-NONYLPHENOL	200 mg/kg		kidney	5 d	-0.339989601	0.000154926	119	#N/A
DrugMatrix	DM_2895	EBASTINE	2000 mg/kg		heart	3 d	-0.33946931	0.000139441	121	#N/A
DrugMatrix	DM_281	BUSPIRONE	196 mg/kg		thigh muscle	5 d	-0.339100727	1.69E-08	263	#N/A
DrugMatrix	DM_2682	DEXAMETHASONE	1 mg/kg		liver	0.25 d	-0.339047376	0.000142308	121	Yes
DrugMatrix	DM_2678	DEXAMETHASONE	1 mg/kg		liver	1 d	-0.338875122	0.000143495	121	Yes
DrugMatrix	DM_3182	FLUOXETINE	52 mg/kg		heart	5 d	-0.337799312	0.00016116	120	Yes
DrugMatrix	DM_1807	ATENOLOL	1000 mg/kg		heart	5 d	-0.337725825	0.000151648	121	Yes
DrugMatrix	DM_3109	FENOFIBRATE	430 mg/kg		thigh muscle	3 d	-0.337198616	0.000165832	120	Yes
DrugMatrix	DM_4968	TERFENADINE	750 mg/kg		heart	5 d	-0.337179288	0.000165984	120	#N/A
DrugMatrix	DM_2697	DEXFENFLURAMINE	29 mg/kg		heart	5 d	-0.336720218	0.000159133	121	#N/A
DrugMatrix	DM_4676	ROXARSONE	11 mg/kg		kidney	5 d	-0.336406093	0.000183543	119	#N/A
DrugMatrix	DM_3866	METHOTREXATE	0.3 mg/kg		kidney	3 d	-0.336337774	0.000184133	119	Yes
DrugMatrix	DM_1335	TERFENADINE	750 mg/kg		heart	5 d	-0.335982458	2.32E-08	263	#N/A
DrugMatrix	DM_862	ITRACONAZOLE	1093 mg/kg		liver	0.25 d	-0.335665585	2.40E-08	263	Yes
DrugMatrix	DM_1733	AMITRIPTYLINE	160 mg/kg		heart	3 d	-0.335230379	0.000182035	120	#N/A
DrugMatrix	DM_1170	PHENYTOIN	572 mg/kg		heart	5 d	-0.334743766	2.63E-08	263	Yes
DrugMatrix	DM_1420	1-NAPHTHYL ISOTHIOCYANATE	60 mg/kg		bone marrow	1 d	-0.3346646	0.000186957	120	#N/A
DrugMatrix	DM_4158	N-NITROSODIETHYLAMINE	34 mg/kg		kidney	1 d	-0.33413617	0.000204129	119	#N/A
DrugMatrix	DM_2677	DEXAMETHASONE	150 mg/kg		liver	1 d	-0.332595199	0.000206033	120	Yes
DrugMatrix	DM_3172	FLUOCINOLONE ACETONIDE	2.5 mg/kg		kidney	5 d	-0.331409852	0.000217757	120	Yes
DrugMatrix	DM_259	BITHIONOL	333 mg/kg		liver	1 d	-0.330988432	3.84E-08	263	#N/A
DrugMatrix	DM_1147	PENTOXIFYLLINE	1170 mg/kg		heart	3 d	-0.330834031	3.90E-08	263	Yes
DrugMatrix	DM_847	ISOEUGENOL	1560 mg/kg		kidney	5 d	-0.330640192	3.98E-08	263	#N/A
DrugMatrix	DM_1729	AMITRAZ	75 mg/kg		heart	5 d	-0.330413875	0.000214464	121	#N/A
DrugMatrix	DM_3872	METHYLDOPA	325 mg/kg		heart	3 d	-0.329666941	0.000222085	121	Yes
DrugMatrix	DM_2328	CHLOROBENZENE	500 mg/kg		kidney	3 d	-0.329157819	0.000241753	120	#N/A
DrugMatrix	DM_3264	GEMFIBROZIL	700 mg/kg		thigh muscle	3 d	-0.328708725	0.000246821	120	Yes
DrugMatrix	DM_1288	SPIRONOLACTONE	300 mg/kg		thigh muscle	5 d	-0.328530177	4.91E-08	263	Yes
DrugMatrix	DM_4139	N,N-DIMETHYLFORMAMIDE	140 mg/kg		spleen	3 d	-0.327742921	0.000258057	120	#N/A
DrugMatrix	DM_3159	FLUDROCORTISONE ACETATE	125 mg/kg		heart	5 d	-0.327702851	0.00024334	121	Yes
DrugMatrix	DM_2709	DIAZEPAM	710 mg/kg		heart	5 d	-0.327535776	0.000260528	120	Yes
DrugMatrix	DM_215	BENZOTHIAZYL DISULFIDE	2600 mg/kg		kidney	5 d	-0.327150328	5.62E-08	263	#N/A
DrugMatrix	DM_3664	LEFLUNOMIDE	60 mg/kg		kidney	3 d	-0.326535849	0.000289679	119	Yes
DrugMatrix	DM_4846	SULFADIAZINE	1170 mg/kg		liver	5 d	-0.326266779	0.000260057	121	Yes
DrugMatrix	DM_4666	ROSIGLITAZONE	1800 mg/kg		liver	3 d	-0.325486098	0.000286183	120	Yes
DrugMatrix	DM_2156	CARBAMAZEPINE	490 mg/kg		liver	3 d	-0.325231275	0.000272764	121	Yes
DrugMatrix	DM_1584	ACETONE	4000 mg/kg		kidney	1 d	-0.324308188	0.000301964	120	#N/A
DrugMatrix	DM_3966	MODAFINIL	17.5 mg/kg		liver	0.25 d	-0.323795625	0.000309079	120	Yes
DrugMatrix	DM_3241	GALANTAMINE	110 mg/kg		heart	3 d	-0.323743867	0.000292023	121	#N/A
DrugMatrix	DM_3115	FENOFIBRATE	215 mg/kg		thigh muscle	5 d	-0.321271345	0.000346435	120	Yes
DrugMatrix	DM_2681	DEXAMETHASONE	150 mg/kg		liver	0.25 d	-0.320914965	0.000352033	120	Yes
DrugMatrix	DM_4746	SIMVASTATIN	1200 mg/kg		thigh muscle	3 d	-0.320761433	0.00035447	120	Yes
DrugMatrix	DM_2841	DOXEPIN	147 mg/kg		heart	3 d	-0.319886178	0.000347988	121	#N/A
DrugMatrix	DM_688	FLUOCINOLONE ACETONIDE	2.5 mg/kg		heart	3 d	-0.319877772	1.14E-07	263	Yes
DrugMatrix	DM_4484	PROBENECID	600 mg/kg		kidney	5 d	-0.319858278	0.000348427	121	Yes
DrugMatrix	DM_5151	VALACYCLOVIR	88 mg/kg		kidney	5 d	-0.31924157	0.000358253	121	#N/A
DrugMatrix	DM_1168	PHENYTOIN	572 mg/kg		heart	3 d	-0.318465638	1.31E-07	263	Yes
DrugMatrix	DM_18	1-NAPHTHYL ISOTHIOCYANATE	60 mg/kg		kidney	3 d	-0.318452789	1.31E-07	263	#N/A
DrugMatrix	DM_970	MEGESTROL ACETATE	132 mg/kg		liver	5 d	-0.317826263	1.39E-07	263	Yes
DrugMatrix	DM_2762	DIETHYLSTILBESTROL	2.8 mg/kg		kidney	0.25 d	-0.317480773	0.000459886	118	Yes
DrugMatrix	DM_2238	CARVEDILOL	2000 mg/kg		heart	5 d	-0.317252062	0.000414607	120	Yes
DrugMatrix	DM_2943	EPIRUBICIN	2.7 mg/kg		kidney	5 d	-0.316536031	0.000427978	120	#N/A
DrugMatrix	DM_4226	OFLOXACIN	3000 mg/kg		kidney	5 d	-0.316224424	0.00043392	120	Yes
DrugMatrix	DM_2679	DEXAMETHASONE	300 mg/kg		kidney	1 d	-0.315820417	0.000441737	120	Yes
DrugMatrix	DM_4605	RIFABUTIN	1500 mg/kg		kidney	3 d	-0.314713867	0.000438611	121	Yes
DrugMatrix	DM_4606	RIFABUTIN	1500 mg/kg		liver	3 d	-0.314074495	0.000477035	120	Yes
DrugMatrix	DM_4546	PROPYLTHIOURACIL	625 mg/kg		liver	5 d	-0.313908108	0.000480531	120	Yes
DrugMatrix	DM_3451	INDINAVIR	1000 mg/kg		kidney	3 d	-0.313585626	0.000461069	121	#N/A
DrugMatrix	DM_3035	ETIDRONATE	1005 mg/kg		heart	5 d	-0.31337405	0.000491912	120	#N/A
DrugMatrix	DM_3558	KETOCONAZOLE	114 mg/kg		liver	3 d	-0.312759749	0.000505309	120	Yes
DrugMatrix	DM_789	HYDROCORTISONE	56 mg/kg		kidney	3 d	-0.312351591	2.32E-07	263	Yes
DrugMatrix	DM_3185	FLUPHENAZINE	22 mg/kg		liver	1 d	-0.312306375	0.000487812	121	Yes
DrugMatrix	DM_638	ETIDRONATE	1005 mg/kg		heart	5 d	-0.312202152	2.36E-07	263	#N/A
DrugMatrix	DM_596	EPIRUBICIN	2.7 mg/kg		kidney	5 d	-0.31171443	2.47E-07	263	#N/A
DrugMatrix	DM_3641	LEAD(IV) ACETATE	200 mg/kg		liver	5 d	-0.311679564	0.000591111	118	#N/A
DrugMatrix	DM_2113	CADMIUM CHLORIDE	66 mg/kg		kidney	1 d	-0.311430277	0.000506943	121	#N/A
DrugMatrix	DM_1347	THIOGUANINE	24 mg/kg		liver	5 d	-0.311162725	2.60E-07	263	Yes
DrugMatrix	DM_4744	SIMVASTATIN	1200 mg/kg		kidney	3 d	-0.310982565	0.000545983	120	Yes
DrugMatrix	DM_3087	FAMCICLOVIR	1200 mg/kg		spleen	5 d	-0.310569971	0.000555846	120	Yes
DrugMatrix	DM_2057	BROMHEXINE	1200 mg/kg		liver	5 d	-0.310487017	0.000528311	121	#N/A
DrugMatrix	DM_3303	GLYCIDOL	210 mg/kg		kidney	1 d	-0.30914029	0.000591306	120	#N/A
DrugMatrix	DM_3177	FLUOXETINE	52 mg/kg		heart	1 d	-0.30870747	0.000602444	120	Yes
DrugMatrix	DM_2092	BUSULFAN	9 mg/kg		liver	0.25 d	-0.308275112	0.000613763	120	Yes
DrugMatrix	DM_419	CLOFIBRIC ACID	448 mg/kg		heart	3 d	-0.307221066	3.74E-07	263	#N/A
DrugMatrix	DM_3522	ISOPRENALINE	15 mg/kg		liver	5 d	-0.307142857	0.000610919	121	#N/A
DrugMatrix	DM_4163	N-NITROSODIETHYLAMINE	1.67 mg/kg		kidney	0.25 d	-0.306408474	0.000701117	119	#N/A
DrugMatrix	DM_4258	OXAPROZIN	1500 mg/kg		kidney	5 d	-0.30629293	0.000633727	121	Yes
DrugMatrix	DM_506	DEXAMETHASONE	150 mg/kg		liver	0.25 d	-0.306013248	4.17E-07	263	Yes
DrugMatrix	DM_2735	DICLOFENAC	3.5 mg/kg		kidney	5 d	-0.305955376	0.000677895	120	Yes
DrugMatrix	DM_2016	BISPHENOL A	610 mg/kg		kidney	3 d	-0.305170203	0.00082087	117	#N/A
DrugMatrix	DM_1749	AMOXAPINE	313 mg/kg		heart	5 d	-0.305093063	0.000703263	120	Yes
DrugMatrix	DM_1736	AMITRIPTYLINE	160 mg/kg		heart	5 d	-0.30450147	0.000721167	120	#N/A
DrugMatrix	DM_988	METHOTREXATE	27 mg/kg		kidney	3 d	-0.304083229	4.97E-07	263	Yes
DrugMatrix	DM_4595	RAPAMYCIN	60 mg/kg		kidney	1 d	-0.303865753	0.000780548	119	#N/A
DrugMatrix	DM_4232	OLANZAPINE	23 mg/kg		heart	5 d	-0.303825238	0.000742144	120	Yes
DrugMatrix	DM_523	DIAZEPAM	710 mg/kg		liver	1 d	-0.3035829	5.20E-07	263	Yes
DrugMatrix	DM_786	HYDROCORTISONE	56 mg/kg		kidney	1 d	-0.30353952	5.22E-07	263	Yes
DrugMatrix	DM_3599	LEAD (II) ACETATE	600 mg/kg		liver	1 d	-0.302740138	0.000776977	120	#N/A
DrugMatrix	DM_502	DEXAMETHASONE	150 mg/kg		liver	1 d	-0.302715456	5.62E-07	263	Yes
DrugMatrix	DM_3857	METHOTREXATE	27 mg/kg		liver	0.25 d	-0.302153155	0.000796437	120	Yes
DrugMatrix	DM_2060	BROMISOVALUM	250 mg/kg		liver	1 d	-0.301653563	0.000813352	120	#N/A
DrugMatrix	DM_278	BUSPIRONE	196 mg/kg		heart	3 d	-0.301211435	6.44E-07	263	#N/A
DrugMatrix	DM_869	KETOCONAZOLE	114 mg/kg		liver	0.25 d	-0.301122158	6.49E-07	263	Yes
DrugMatrix	DM_3169	FLUOCINOLONE ACETONIDE	2.5 mg/kg		kidney	3 d	-0.30110893	0.000832165	120	Yes
DrugMatrix	DM_3669	LEFLUNOMIDE	60 mg/kg		kidney	5 d	-0.301047658	0.000924334	118	Yes
DrugMatrix	DM_4047	NEVIRAPINE	200 mg/kg		liver	0.25 d	-0.300151494	0.000866207	120	Yes
DrugMatrix	DM_607	ERLOTINIB	116 mg/kg		kidney	5 d	-0.300011802	7.16E-07	263	#N/A
DrugMatrix	DM_4959	TERAZOSIN	657 mg/kg		heart	3 d	-0.29964494	0.000840969	121	#N/A
DrugMatrix	DM_1228	RAPAMYCIN	60 mg/kg		heart	3 d	-0.298912836	7.90E-07	263	#N/A
DrugMatrix	DM_2391	CINNARIZINE	750 mg/kg		liver	3 d	-0.298888237	0.000868129	121	#N/A
DrugMatrix	DM_5017	THIOGUANINE	12 mg/kg		liver	3 d	-0.298879493	0.000868447	121	Yes
DrugMatrix	DM_2137	CAMPTOTHECIN	2.5 mg/kg		kidney	5 d	-0.2984322	0.000930554	120	#N/A
DrugMatrix	DM_2743	DICYCLOMINE	645 mg/kg		heart	5 d	-0.298184503	0.000894106	121	#N/A
DrugMatrix	DM_4766	SODIUM ARSENITE	30 mg/kg		kidney	3 d	-0.298126985	0.000990993	119	#N/A
DrugMatrix	DM_4465	PREDNISOLONE	184 mg/kg		heart	5 d	-0.297768972	0.000956523	120	Yes
DrugMatrix	DM_3120	FENOPROFEN	52 mg/kg		kidney	0.25 d	-0.297451453	0.000921919	121	#N/A
DrugMatrix	DM_4462	PREDNISOLONE	184 mg/kg		heart	3 d	-0.297142789	0.000981648	120	Yes
DrugMatrix	DM_2434	CISPLATIN	2 mg/kg		liver	5 d	-0.296642649	0.001002148	120	Yes
DrugMatrix	DM_3171	FLUOCINOLONE ACETONIDE	2.5 mg/kg		heart	5 d	-0.296604888	0.000955024	121	Yes
DrugMatrix	DM_3005	ETHOSUXIMIDE	1200 mg/kg		brain	3 d	-0.296581179	0.000955967	121	Yes
DrugMatrix	DM_3452	INDINAVIR	1000 mg/kg		kidney	5 d	-0.296402472	0.001012131	120	#N/A
DrugMatrix	DM_791	HYDROCORTISONE	56 mg/kg		heart	5 d	-0.296137834	1.00942E-06	263	Yes
DrugMatrix	DM_1549	ACEMETACIN	2 mg/kg		liver	1 d	-0.295735418	0.001040335	120	#N/A
DrugMatrix	DM_3131	FINASTERIDE	25 mg/kg		liver	0.25 d	-0.295632861	0.000994373	121	Yes
DrugMatrix	DM_4867	SULFAPHENAZOLE	1695 mg/kg		kidney	5 d	-0.294124073	0.001111451	120	#N/A
DrugMatrix	DM_187	AZARIBINE	750 mg/kg		thigh muscle	5 d	-0.293978314	1.21936E-06	263	#N/A
DrugMatrix	DM_2718	DICHLORVOS	17 mg/kg		liver	3 d	-0.293818534	0.001125426	120	#N/A
DrugMatrix	DM_1167	PHENYLBUTAZONE	368 mg/kg		kidney	5 d	-0.293145376	1.311E-06	263	Yes
DrugMatrix	DM_813	IMATINIB	150 mg/kg		heart	1 d	-0.293031658	1.32401E-06	263	#N/A
DrugMatrix	DM_637	ETIDRONATE	1005 mg/kg		thigh muscle	3 d	-0.292946164	1.33387E-06	263	#N/A
DrugMatrix	DM_3356	HYDROCORTISONE	56 mg/kg		kidney	1 d	-0.292528856	0.001186199	120	Yes
DrugMatrix	DM_534	DICYCLOMINE	645 mg/kg		heart	3 d	-0.292455144	1.39189E-06	263	#N/A
DrugMatrix	DM_2477	CLOFIBRATE	130 mg/kg		kidney	3 d	-0.292420649	0.001250502	119	Yes
DrugMatrix	DM_48	4-CHLORO-2-NITROANILINE	1200 mg/kg		kidney	5 d	-0.291610664	1.49736E-06	263	#N/A
DrugMatrix	DM_2285	CERIVASTATIN	7 mg/kg		thigh muscle	5 d	-0.291481969	0.001237716	120	#N/A
DrugMatrix	DM_4145	N,N-DIMETHYLFORMAMIDE	140 mg/kg		liver	5 d	-0.291131056	0.001255436	120	#N/A
DrugMatrix	DM_1722	AMIODARONE	147 mg/kg		heart	5 d	-0.291084034	0.00119896	121	#N/A
DrugMatrix	DM_3249	GATIFLOXACIN	770 mg/kg		kidney	3 d	-0.290265211	0.001300151	120	Yes
DrugMatrix	DM_1949	BETA-ESTRADIOL	150 mg/kg		liver	5 d	-0.290049235	0.001375505	119	#N/A
DrugMatrix	DM_433	CLOSANTEL	22 mg/kg		liver	5 d	-0.289995203	1.72078E-06	263	#N/A
DrugMatrix	DM_1778	ARTEMETHER	74 mg/kg		liver	5 d	-0.289994943	0.001253325	121	#N/A
DrugMatrix	DM_3463	INDOMETHACIN	9.6 mg/kg		liver	0.25 d	-0.289483436	0.001341766	120	Yes
DrugMatrix	DM_5058	TOLAZAMIDE	1500 mg/kg		liver	1 d	-0.289287935	0.00128981	121	Yes
DrugMatrix	DM_788	HYDROCORTISONE	56 mg/kg		heart	3 d	-0.288967007	1.87921E-06	263	Yes
DrugMatrix	DM_3250	GATIFLOXACIN	770 mg/kg		heart	5 d	-0.288722302	0.001383444	120	Yes
DrugMatrix	DM_3701	LINCOMYCIN	1200 mg/kg		kidney	5 d	-0.288637905	0.001324205	121	#N/A
DrugMatrix	DM_4417	PIOGLITAZONE	1500 mg/kg		liver	3 d	-0.288605753	0.001389929	120	Yes
DrugMatrix	DM_1286	SPIRONOLACTONE	300 mg/kg		kidney	5 d	-0.288511836	1.95371E-06	263	Yes
DrugMatrix	DM_3183	FLUOXETINE	52 mg/kg		kidney	5 d	-0.288425764	0.001399998	120	Yes
DrugMatrix	DM_1417	1-NAPHTHYL ISOTHIOCYANATE	30 mg/kg		bone marrow	1 d	-0.288023824	0.004028579	98	#N/A
DrugMatrix	DM_3506	ISOEUGENOL	1560 mg/kg		kidney	3 d	-0.287936457	0.001427708	120	#N/A
DrugMatrix	DM_4133	N,N-DIMETHYLFORMAMIDE	1400 mg/kg		kidney	3 d	-0.287864292	0.001572788	118	#N/A
DrugMatrix	DM_1409	1,2,3-TRICHLOROPROPANE	108 mg/kg		heart	5 d	-0.287778201	0.001436777	120	#N/A
DrugMatrix	DM_3591	L-BUTHIONINE SULFOXIMINE	1e+05 uM		primary rat hepatocytes	1 d	-0.287388287	0.001392685	121	#N/A
DrugMatrix	DM_2236	CARVEDILOL	2000 mg/kg		heart	3 d	-0.28701554	0.001413727	121	Yes
DrugMatrix	DM_2929	EPALRESTAT	2500 mg/kg		liver	3 d	-0.287014516	0.001413785	121	#N/A
DrugMatrix	DM_4545	PROPYLTHIOURACIL	625 mg/kg		liver	3 d	-0.286965691	0.001484167	120	Yes
DrugMatrix	DM_3175	FLUOROURACIL	29 mg/kg		spleen	5 d	-0.28672645	0.001430246	121	Yes
DrugMatrix	DM_3942	MITOMYCIN C	0.5 mg/kg		liver	0.25 d	-0.286487039	0.001512746	120	#N/A
DrugMatrix	DM_3105	FENOFIBRATE	215 mg/kg		heart	3 d	-0.286156394	0.001463334	121	Yes
DrugMatrix	DM_3205	FLUVASTATIN	5 mg/kg		kidney	0.25 d	-0.285994144	0.001692561	118	#N/A
DrugMatrix	DM_3190	FLUPHENAZINE	22 mg/kg		heart	3 d	-0.285959166	0.001474943	121	Yes
DrugMatrix	DM_989	METHOTREXATE	0.3 mg/kg		kidney	3 d	-0.285319475	2.56126E-06	263	Yes
DrugMatrix	DM_2807	DIMETHYL METHYLPHOSPHONATE	1500 mg/kg		kidney	1 d	-0.28441043	0.001642618	120	#N/A
DrugMatrix	DM_2794	DIGOXIN	11 mg/kg		liver	3 d	-0.284145161	0.001659919	120	Yes
DrugMatrix	DM_3121	FENOPROFEN	52 mg/kg		kidney	5 d	-0.283816009	0.001606605	121	#N/A
DrugMatrix	DM_843	ISOEUGENOL	1560 mg/kg		kidney	1 d	-0.283795926	2.91118E-06	263	#N/A
DrugMatrix	DM_5159	VALERIC ACID	23000 uM		primary rat hepatocytes	1 d	-0.283774844	0.001609235	121	#N/A
DrugMatrix	DM_4956	TENIDAP	75 mg/kg		kidney	3 d	-0.283512613	0.001626083	121	#N/A
DrugMatrix	DM_4552	PYRAZINAMIDE	1500 mg/kg		liver	5 d	-0.283181495	0.001647585	121	Yes
DrugMatrix	DM_388	CHLORPROPAMIDE	269 mg/kg		heart	5 d	-0.283117821	3.08118E-06	263	Yes
DrugMatrix	DM_1725	AMITRAZ	75 mg/kg		heart	1 d	-0.283001168	0.001659404	121	#N/A
DrugMatrix	DM_1354	TRICHLOROACETIC ACID	474 mg/kg		liver	1 d	-0.282682874	3.19516E-06	263	#N/A
DrugMatrix	DM_845	ISOEUGENOL	1560 mg/kg		kidney	3 d	-0.282438547	3.26094E-06	263	#N/A
DrugMatrix	DM_1746	AMOXAPINE	313 mg/kg		heart	1 d	-0.282375443	0.001779634	120	Yes
DrugMatrix	DM_1334	TERFENADINE	750 mg/kg		heart	3 d	-0.282032737	3.37306E-06	263	#N/A
DrugMatrix	DM_581	ENALAPRIL	1500 mg/kg		kidney	5 d	-0.281991312	3.38471E-06	263	#N/A
DrugMatrix	DM_2482	CLOFIBRATE	500 mg/kg		thigh muscle	3 d	-0.281676451	0.001829038	120	Yes
DrugMatrix	DM_3977	MONOCROTALINE	60 mg/kg		heart	5 d	-0.281522826	0.001840062	120	#N/A
DrugMatrix	DM_1314	SULPIRIDE	1000 mg/kg		heart	3 d	-0.281480243	3.53162E-06	263	#N/A
DrugMatrix	DM_4736	SIMVASTATIN	1200 mg/kg		kidney	1 d	-0.281312595	0.002029539	118	Yes
DrugMatrix	DM_955	LOVASTATIN	1500 mg/kg		kidney	5 d	-0.280711588	3.76408E-06	263	Yes
DrugMatrix	DM_2110	CADMIUM ACETATE	167 mg/kg		kidney	3 d	-0.28060225	0.001824125	121	#N/A
DrugMatrix	DM_4848	SULFADIMETHOXINE	1100 mg/kg		kidney	3 d	-0.280585381	0.001908645	120	#N/A
DrugMatrix	DM_4742	SIMVASTATIN	15 mg/kg		kidney	0.25 d	-0.280579239	0.002087511	118	Yes
DrugMatrix	DM_199	AZITHROMYCIN	225 mg/kg		kidney	5 d	-0.280552122	3.8141E-06	263	Yes
DrugMatrix	DM_4665	ROSIGLITAZONE	1800 mg/kg		heart	3 d	-0.280496077	0.001831747	121	Yes
DrugMatrix	DM_371	CHLOROBENZENE	500 mg/kg		kidney	3 d	-0.280373288	3.87095E-06	263	#N/A
DrugMatrix	DM_3440	IFOSFAMIDE	143 mg/kg		heart	5 d	-0.280237504	0.00193468	120	Yes
DrugMatrix	DM_4587	RAMIPRIL	620 uM		primary rat hepatocytes	1 d	-0.280041175	0.001864731	121	Yes
DrugMatrix	DM_599	ERLOTINIB	116 mg/kg		kidney	1 d	-0.279765769	4.07016E-06	263	#N/A
DrugMatrix	DM_4030	NEOMYCIN	56 mg/kg		kidney	5 d	-0.279618567	0.00207169	119	#N/A
DrugMatrix	DM_4598	RAPAMYCIN	60 mg/kg		heart	5 d	-0.279421622	0.001997006	120	#N/A
DrugMatrix	DM_3342	HYDRALAZINE	280 mg/kg		heart	5 d	-0.279137335	0.002019147	120	#N/A
DrugMatrix	DM_2757	DIETHYLSTILBESTROL	2.8 mg/kg		kidney	1 d	-0.279135085	0.002110606	119	Yes
DrugMatrix	DM_1494	4-CHLOROANILINE	75 mg/kg		kidney	1 d	-0.279076316	0.002023928	120	#N/A
DrugMatrix	DM_1231	RAPAMYCIN	60 mg/kg		kidney	5 d	-0.278940601	4.35644E-06	263	#N/A
DrugMatrix	DM_1818	ATORVASTATIN	300 mg/kg		kidney	3 d	-0.278642352	0.002058228	120	#N/A
DrugMatrix	DM_3247	GATIFLOXACIN	770 mg/kg		kidney	1 d	-0.278505511	0.002069153	120	Yes
DrugMatrix	DM_3526	ISOTRETINOIN	500 uM		primary rat hepatocytes	1 d	-0.278355127	0.001991736	121	Yes
DrugMatrix	DM_4960	TERAZOSIN	657 mg/kg		heart	5 d	-0.278305586	0.002085208	120	#N/A
DrugMatrix	DM_1541	ABAMECTIN	10 mg/kg		liver	5 d	-0.278060855	0.00201469	121	#N/A
DrugMatrix	DM_2977	ETHANOL	6000 mg/kg		bone marrow	1 d	-0.278014438	0.002108791	120	#N/A
DrugMatrix	DM_317	CARBON TETRACHLORIDE	1175 mg/kg		kidney	3 d	-0.277954455	4.72374E-06	263	#N/A
DrugMatrix	DM_5043	TINIDAZOLE	1200 mg/kg		liver	5 d	-0.277913366	0.002211908	119	Yes
DrugMatrix	DM_1122	OXAPROZIN	1500 mg/kg		kidney	5 d	-0.277146132	5.04661E-06	263	Yes
DrugMatrix	DM_2381	CHOLINE CHLORIDE	2550 mg/kg		liver	3 d	-0.277120036	0.002089691	121	#N/A
DrugMatrix	DM_927	LOMEFLOXACIN	2000 mg/kg		liver	3 d	-0.276965063	5.12177E-06	263	#N/A
DrugMatrix	DM_4429	PIROXICAM	14 mg/kg		kidney	5 d	-0.276754937	0.002312005	119	Yes
DrugMatrix	DM_4338	PENICILLAMINE	852 mg/kg		spleen	5 d	-0.276697498	0.002317073	119	Yes
DrugMatrix	DM_3290	GLICLAZIDE	1500 mg/kg		kidney	3 d	-0.27643673	0.002552582	117	#N/A
DrugMatrix	DM_16	1-NAPHTHYL ISOTHIOCYANATE	30 mg/kg		kidney	3 d	-0.276395073	5.36536E-06	263	#N/A
DrugMatrix	DM_3168	FLUOCINOLONE ACETONIDE	2.5 mg/kg		heart	3 d	-0.276307871	0.00215646	121	Yes
DrugMatrix	DM_4115	N,N-DIMETHYLFORMAMIDE	1400 mg/kg		kidney	1 d	-0.276021941	0.002482626	118	#N/A
DrugMatrix	DM_2742	DICYCLOMINE	645 mg/kg		heart	3 d	-0.275649927	0.00221196	121	#N/A
DrugMatrix	DM_372	CHLOROBENZENE	500 mg/kg		heart	5 d	-0.275436318	5.80015E-06	263	#N/A
DrugMatrix	DM_4915	TACRINE	24 mg/kg		liver	1 d	-0.275164126	0.002253764	121	#N/A
DrugMatrix	DM_4237	OMEPRAZOLE	30 mg/kg		liver	0.25 d	-0.275044153	0.002363549	120	Yes
DrugMatrix	DM_3007	ETHOSUXIMIDE	1200 mg/kg		brain	5 d	-0.274957623	0.00227175	121	Yes
DrugMatrix	DM_4917	TACRINE	24 mg/kg		liver	3 d	-0.274385318	0.002322276	121	#N/A
DrugMatrix	DM_2359	CHLORPYRIFOS	82 mg/kg		heart	5 d	-0.274316325	0.002430074	120	#N/A
DrugMatrix	DM_194	AZATHIOPRINE	54 mg/kg		kidney	5 d	-0.274128969	6.44733E-06	263	Yes
DrugMatrix	DM_2875	DOXORUBICIN	3 mg/kg		kidney	5 d	-0.273819471	0.002476454	120	#N/A
DrugMatrix	DM_280	BUSPIRONE	196 mg/kg		heart	5 d	-0.273540797	6.76038E-06	263	#N/A
DrugMatrix	DM_486	CYTARABINE	487 mg/kg		kidney	5 d	-0.273445454	6.81247E-06	263	Yes
DrugMatrix	DM_3097	FENOFIBRATE	250 uM		primary rat hepatocytes	1 d	-0.273422082	0.002409615	121	Yes
DrugMatrix	DM_3688	LEVOFLOXACIN	739 mg/kg		kidney	1 d	-0.273336966	0.002522259	120	Yes
DrugMatrix	DM_5157	VALDECOXIB	404 mg/kg		heart	5 d	-0.273313133	0.002524541	120	#N/A
DrugMatrix	DM_1666	ALPHA-NAPHTHOFLAVONE	80 mg/kg		liver	5 d	-0.272353913	0.002730704	119	#N/A
DrugMatrix	DM_4782	SOTALOL	2000 mg/kg		heart	3 d	-0.271944757	0.002549343	121	#N/A
DrugMatrix	DM_4563	QUETIAPINE	500 mg/kg		liver	3 d	-0.271439419	0.002825847	119	#N/A
DrugMatrix	DM_4301	PAPAVERINE	69 mg/kg		heart	5 d	-0.271333199	0.002720774	120	#N/A
DrugMatrix	DM_2382	CHOLINE CHLORIDE	2550 mg/kg		liver	5 d	-0.271120885	0.002630406	121	#N/A
DrugMatrix	DM_421	CLOFIBRIC ACID	448 mg/kg		heart	5 d	-0.271039824	8.26031E-06	263	#N/A
DrugMatrix	DM_2366	CHLORZOXAZONE	763 mg/kg		liver	5 d	-0.27099343	0.002643152	121	Yes
DrugMatrix	DM_711	FLUVASTATIN	94 mg/kg		liver	0.25 d	-0.27092259	8.33786E-06	263	#N/A
DrugMatrix	DM_4604	RIFABUTIN	1500 mg/kg		liver	1 d	-0.270882523	0.002767319	120	Yes
DrugMatrix	DM_4129	N,N-DIMETHYLFORMAMIDE	140 mg/kg		spleen	0.25 d	-0.270739988	0.003024177	118	#N/A
DrugMatrix	DM_4137	N,N-DIMETHYLFORMAMIDE	140 mg/kg		kidney	3 d	-0.270521515	0.00304871	118	#N/A
DrugMatrix	DM_1844	AZATHIOPRINE	160 mg/kg		liver	1 d	-0.270427253	0.00270045	121	Yes
DrugMatrix	DM_844	ISOEUGENOL	1560 mg/kg		liver	1 d	-0.270233633	8.80776E-06	263	#N/A
DrugMatrix	DM_3731	LOMUSTINE	4.2 mg/kg		spleen	3 d	-0.270141647	0.003091792	118	#N/A
DrugMatrix	DM_2550	COLISTIN	121 mg/kg		liver	1 d	-0.270110699	0.002848703	120	#N/A
DrugMatrix	DM_1686	AMANTADINE	1500 uM		primary rat hepatocytes	1 d	-0.270046129	0.002739648	121	Yes
DrugMatrix	DM_1965	BETAMETHASONE	79 mg/kg		liver	3 d	-0.270038192	0.002856458	120	#N/A
DrugMatrix	DM_2887	DROPERIDOL	94 mg/kg		heart	5 d	-0.270013883	0.002859062	120	Yes
DrugMatrix	DM_1727	AMITRAZ	75 mg/kg		heart	3 d	-0.269938494	0.002750811	121	#N/A
DrugMatrix	DM_2144	CAPSAICIN	35 mg/kg		liver	1 d	-0.269824361	0.003001201	119	#N/A
DrugMatrix	DM_689	FLUOCINOLONE ACETONIDE	2.5 mg/kg		liver	3 d	-0.269790611	9.12311E-06	263	Yes
DrugMatrix	DM_4978	TETRACYCLINE	1500 mg/kg		liver	5 d	-0.269542247	0.00279226	121	#N/A
DrugMatrix	DM_4187	NORETHINDRONE	125 uM		primary rat hepatocytes	1 d	-0.269531714	0.00279337	121	Yes
DrugMatrix	DM_1753	AMOXICILLIN	1100 mg/kg		liver	5 d	-0.269237733	0.002824495	121	Yes
DrugMatrix	DM_4599	RAPAMYCIN	60 mg/kg		kidney	5 d	-0.26898567	0.003096073	119	#N/A
DrugMatrix	DM_2155	CARBAMAZEPINE	490 mg/kg		liver	1 d	-0.268877703	0.00286304	121	Yes
DrugMatrix	DM_2685	DEXAMETHASONE	1 mg/kg		liver	3 d	-0.268859164	0.002865037	121	Yes
DrugMatrix	DM_2454	CLARITHROMYCIN	56 mg/kg		liver	0.25 d	-0.268836778	0.002987758	120	Yes
DrugMatrix	DM_3536	ITRACONAZOLE	1093 mg/kg		liver	0.25 d	-0.268680236	0.003131289	119	Yes
DrugMatrix	DM_552	DIGOXIN	11 mg/kg		liver	1 d	-0.268675948	9.96465E-06	263	Yes
DrugMatrix	DM_3812	MELOXICAM	0.6 mg/kg		liver	0.25 d	-0.268582492	0.003016236	120	Yes
DrugMatrix	DM_3519	ISOPRENALINE	15 mg/kg		liver	3 d	-0.268572875	0.002896045	121	#N/A
DrugMatrix	DM_1373	VALPROIC ACID	1500 mg/kg		heart	3 d	-0.268503957	1.01009E-05	263	Yes
DrugMatrix	DM_3681	LEVAMISOLE	120 mg/kg		liver	3 d	-0.268417527	0.002912996	121	#N/A
DrugMatrix	DM_3623	LEAD(IV) ACETATE	200 mg/kg		liver	1 d	-0.268080757	0.003073143	120	#N/A
DrugMatrix	DM_504	DEXAMETHASONE	300 mg/kg		kidney	1 d	-0.267841854	1.0642E-05	263	Yes
DrugMatrix	DM_3161	FLUDROCORTISONE ACETATE	125 mg/kg		liver	5 d	-0.267683309	0.003118907	120	Yes
DrugMatrix	DM_4458	PRAZOSIN	2000 mg/kg		heart	5 d	-0.26764342	0.002998807	121	#N/A
DrugMatrix	DM_2362	CHLORTETRACYCLINE	1500 mg/kg		liver	3 d	-0.267325872	0.003034661	121	#N/A
DrugMatrix	DM_277	BROMODICHLOROMETHANE	430 mg/kg		kidney	5 d	-0.267315006	1.10922E-05	263	#N/A
DrugMatrix	DM_535	DICYCLOMINE	645 mg/kg		thigh muscle	3 d	-0.26725818	1.11418E-05	263	#N/A
DrugMatrix	DM_3282	GENTAMICIN	40 mg/kg		kidney	5 d	-0.267138682	0.003314586	119	Yes
