# Supplementary material for: Reversal gene expression assessment for drug repurposing, a case study of glioblastoma
Source: J Transl Med. 2025 Jan 7;23:25. doi: 10.1186/s12967-024-06046-1 (PMC11706105; doi:10.1186/s12967-024-06046-1)
Supplement: Supplementary file 13 — Additional file 13 [file 12967_2024_6046_MOESM13_ESM.csv]

Drug	signatures in iLINCS	BBB	clinicalTrials.gov	clinial trials from Literature	Cluster #	FDA-approved Indication
Dasatinib	46	0.507	5		8, 3	Dasatinib is a tyrosine kinase inhibitor used for the treatment of Philadelphia chromosome-positive acute lymphoblastic leukemia or chronic myeloid leukemia.
Bortezomib	42	0.6533	2		1	Bortezomib is a proteasome inhibitor used to treat multiple myeloma in patients who have not been successfully treated with at least two previous therapies.
Sirolimus	18	0.9599	5		8, 3	Sirolimus is an mTOR inhibitor immunosuppressant used to prevent organ transplant rejections, treat lymphangioleiomyomatosis, and treat adults with perivascular epithelioid cell tumors.
Gemcitabine	13	0.9693	1		8	Gemcitabine is a nucleoside metabolic inhibitor used as adjunct therapy in the treatment of certain types of ovarian cancer, non-small cell lung carcinoma, metastatic breast cancer, and as a single agent for pancreatic cancer.
Simvastatin	11	0.9422	0	1	8	Simvastatin is an HMG-CoA reductase inhibitor used to lower lipid levels and reduce the risk of cardiovascular events including myocardial infarction and stroke.											new paper
Dexamethasone	10	0.9781	3		#N/A	Dexamethasone is a glucocorticoid available in various modes of administration that is used for the treatment of various inflammatory conditions, including bronchial asthma, as well as endocrine and rheumatic disorders.
Paclitaxel	8	0.9748	1		#N/A	Paclitaxel is a taxoid chemotherapeutic agent used as first-line and subsequent therapy for the treatment of advanced carcinoma of the ovary, and other various cancers including breast and lung cancer.
Fluocinolone Acetonide	7	0.9683	0		#N/A	Fluocinolone acetonide is a corticosteroid used to treat skin conditions, eczematous otitis externa, diabetic macular edema, and non-infectious uveitis of the posterior segment of the eye.
Hydrocortisone	7	0.9383	0		#N/A	Hydrocortisone is a glucocorticoid used to treat corticosteroid-responsive dermatoses, endocrine disorders, immune conditions, and allergic disorders.
Topotecan	6	0.9659	3		8, 3	Topotecan is an antineoplastic agent used to treat ovarian cancer, small cell lung cancer, or cervical cancer.
Cisplatin	6	0.9469	0		#N/A	Cisplatin is a platinum based chemotherapy agent used to treat various sarcomas, carcinomas, lymphomas, and germ cell tumors.
Methotrexate	5	0.9467	0		#N/A	Methotrexate is an antineoplastic agent used the treatment of a wide variety of cancers as well as severe psoriasis, severe rheumatoid arthritis, and juvenile rheumatoid arthritis.
Thioguanine	5	0.8663	0		#N/A	Tioguanine is a purine analogue antineoplastic agent used for the induction of remission, and for remission consolidation in patients with acute nonlymphocytic anemias.
Fenofibrate	5	0.9334	0		#N/A	Fenofibrate is a peroxisome proliferator receptor alpha activator used to lower LDL-C, total-C, triglycerides, and Apo B, while increasing HDL-C in hypercholesterolemia, dyslipidemia, and hypertriglyceridemia.
Gatifloxacin	4	0.9869	0		#N/A	Gatifloxacin is a fourth generation fluoroquinolone used to treat a wide variety of infections in the body.
Rifabutin	4	0.9921	0		#N/A	Rifabutin is an antibiotic used to treat mycobacterium avium complex disease in patients with HIV.
Cabozantinib	3	Yes	3		8	Cabozantinib is a tyrosine kinase inhibitor used to treat advanced renal cell carcinoma, hepatocellular carcinoma, and medullary thyroid cancer.
Etoposide	3	0.9609	5		8	Etoposide is a podophyllotoxin derivative used to treat testicular and small cell lung tumors.
Dacarbazine	3	0.9382	2		8	Dacarbazine is an antineoplastic agent used to treat malignant melanoma and Hodgkin's disease.
Spironolactone	3	0.932	0		#N/A	Spironolactone is an aldosterone receptor antagonist used for the treatment of hypertension, hyperaldosteronism, edema due to various conditions, hirsutism (off-label) and hypokalemia.
Clofibrate	3	0.9329	0		#N/A	Clofibrate is a fibric acid derivative used to treat hypertriglyceridemia and high cholesterol.
Chlorpropamide	3	0.8087	0		#N/A	Chlorpropamide is a sulfonylurea used in the treatment of non insulin dependent diabetes mellitus.
Digoxin	3	0.7241	0		#N/A	Digoxin is a cardiac glycoside used in the treatment of mild to moderate heart failure and for ventricular response rate control in chronic atrial fibrillation.
Rosiglitazone	3	0.8994	0		#N/A	Rosiglitazone is a thiazolidinedione indicated as an adjunct to diet and exercise to maintain glycemic control in type 2 diabetes.
Ketoconazole	3	0.6704	1		#N/A	Ketoconazole is a broad spectrum antifungal used to treat seborrheic dermatitis and fungal skin infections.
Lovastatin	3	0.9287	0		#N/A	Lovastatin is an HMG-CoA reductase inhibitor used to lower LDL cholesterol and reduce the risk of cardiovascular disease and associated conditions, including myocardial infarction and stroke.
Carbamazepine	3	0.9958	0		#N/A	Carbamazepine is an anticonvulsant used to treat various types of seizures and pain resulting from trigeminal neuralgia.
Fluoxetine	3	0.983	0		#N/A	Fluoxetine is a selective serotonin reuptake inhibitor used to treat major depressive disorder, bulimia, OCD, premenstrual dysphoric disorder, panic disorder, and bipolar I.
Temsirolimus	2	0.9494	2		8	Temsirolimus is a antineoplastic agent used in the treatment of renal cell carcinoma (RCC) that works by inhibiting mTOR.
Cytarabine	2	0.9465	1		8	Cytarabine is a pyrimidine nucleoside analogue used to treat acute non-lymphocytic leukemia, lymphocytic leukemia, and the blast phase of chronic myelocytic leukemia.
Prochlorperazine	2	0.9781	0		8	Prochlorperazine is a phenothiazine derivative used in the treatment of schizophrenia and anxiety and to relieve severe nausea and vomiting.
Clofarabine	2	0.9827	0		8	Clofarabine is a purine nucleoside used to treat relapsed or refractory acute lymphoblastic leukemia in patients 1 to 21 years old.
Tigecycline	2	0.9836	0		8	Tigecycline is a glycylcycline antibiotic used to treat a number of susceptible bacterial infections.
Clozapine	2	0.9614	0		#N/A	Clozapine is an atypical or second-generation antipsychotic drug used in treatment-resistant schizophrenia and to decrease suicide risk in schizophrenic patients.
Levofloxacin	2	NA	0		#N/A	Levofloxacin is a fluoroquinolone antibiotic used to treat infections caused by susceptible bacteria of the upper respiratory tract, skin and skin structures, urinary tract, and prostate, as well as for post-exposure treatment of inhaled anthrax and the plague.
Penicillamine	2	0.5821	0		#N/A	Penicillamine is a chelator used to treat Wilson's disease, cystinuria, and rheumatoid arthritis.
Tolazamide	2	0.8467	0		#N/A	Tolazamide is a sulfonylurea used in the treatment of non insulin dependent diabetes mellitus.
Atenolol	2	0.9505	0		#N/A	Atenolol is a synthetic beta-1 selective blocker used in the management of hypertension and chronic angina, and to reduce mortality in known or suspected myocardial infarction in hemodynamically stable patients.
Ifosfamide	2	0.9736	0		#N/A	Ifosfamide is an alkylating and immunosuppressive agent used in chemotherapy for the treatment of cancers, including testicular cancer, ovarian cancer, cervical cancer, osteocarcinoma, bla er cancer, small cell lung cancer, and non-Hodgkin's lymphoma.
Ofloxacin	2	0.9659	0		#N/A	Ofloxacin is an antibacterial agent used for the treatment of bacterial infections in many parts of the body, including the respiratory tract, kidney, skin, soft tissue, and urinary tract.
Itraconazole	2	0.6151	1		#N/A	Itraconazole is an antifungal agent used for the treatment of various fungal infections in immunocompromised and non-immunocompromised patients, such as pulmonary and extrapulmonary blastomycosis, histoplasmosis, and onychomycosis.
Phenytoin	2	0.976	0		#N/A	Phenytoin is an anticonvulsant drug used in the prophylaxis and control of various types of seizures.
Fludrocortisone Acetate	2	0.9731	0		#N/A	Fludrocortisone is a mineralocorticoid used to treat adrenocortical insufficiency and salt-losing adrenogenital syndrome.
Diazepam	2	0.9934	0		#N/A	Diazepam is a long-acting benzodiazepine with rapid onset commonly used to treat panic disorders, severe anxiety, alcohol withdrawal, and seizures.
Leflunomide	2	0.9949	0		#N/A	Leflunomide is a pyrimidine synthesis inhibitor indicated to treat rheumatoid arthritis.
Diethylstilbestrol	2	0.5559	0		#N/A	A synthetic nonsteroidal estrogen used in the treatment of menopausal and postmenopausal disorders. It was also used formerly as a growth promoter in animals. According to the Fourth Annual Report on Carcinogens (NTP 85-002, 1985), diethylstilbestrol has been listed as a known carcinogen. (Merck, 11th ed)
Carvedilol	2	0.6814	2		#N/A	Carvedilol is a non selective beta-adrenergic antagonist used to treat mild to severe chronic heart failure, hypertension, and left ventricular dysfunction following myocardial infarction in clinically stable patients.
Propylthiouracil	2	0.9045	0		#N/A	Propylthiouracil is a thiourea antithyroid agent used to treat hyperthyroidism.
Fluphenazine	2	0.975	0		#N/A	Fluphenazine is a phenothiazine used to treat patients requiring long-term neuroleptic therapy.
Oxaprozin	2	0.9512	0		#N/A	Oxaprozin is an NSAID used to treat osteoarthritis, rheumatoid arthritis, and juvenile rheumatoid arthritis.
Amoxapine	2	0.988	0		#N/A	Amoxapine is a tricyclic antidepressant used in the treatment of neurotic or reactive depressive disorders and endogenous or psychotic depression.
Prednisolone	2	0.9383	0		#N/A	Prednisolone is a glucocorticoid used to treat adrenocortical insufficiency, inflammatory conditions, and some cancers.
Ethosuximide	2	0.9983	0		#N/A	Ethosuximide is an anticonvulsant used to treat petit mal seizures.
Azathioprine	2	0.9226	0		#N/A	Azathioprine is an immunosuppressant used to prevent renal transplant rejection, treat rheumatoid arthritis, Crohn's disease, and ulcerative colitis.
Axitinib	1	Yes	1		8	Axitinib is an oral VEGFR and kinase inhibitor used for the treatment of advanced renal cell carcinoma after failure of one prior systemic therapy.
Ciclopirox	1	0.9892	0		8	Ciclopirox is a broad-spectrum topical antifungal agent used to treat mild to moderate onychomycosis of fingernails and toenails in immunocompetent patients.
Mitomycin	1	0.9659	3		8	Mitomycin is an antimetabolite used as an adjunct to ab externo (outside approach) eye surgeries for the treatment of glaucoma and used as a chemotherapeutic agent for various malignancies.
Tacrolimus	1	0.9659	0		8	Tacrolimus is a calcineurin inhibitor used to prevent organ transplant rejection and to treat moderate to severe atopic dermatitis.
Docetaxel	1	Poor	0	1	8	Docetaxel is a taxoid antineoplastic agent used in the treatment of various cancers, such as locally advanced or metastatic breast cancer, metastatic prostate cancer, gastric adenocarcinoma, and head and neck cancer.
Cyclosporine	1	0.9659	0	1	#N/A	Cyclosporine is a steroid-sparing immunosuppressant used in organ and bone marrow transplants as well as inflammatory conditions such as ulcerative colitis, rheumatoid arthritis, and atopic dermatitis.
Thalidomide	1	0.9382	1		8	Thalidomide is a medication used to treat cancers, particularly newly diagnosed multiple myeloma, and erythema nodosum leprosum.
Temozolomide	1	0.9879	169		8	Temozolomide is an alkylating agent used to treat glioblastoma multiforme and refractory anaplastic astrocytoma.
Tretinoin	1	0.9311	0		#N/A	Tretinoin is a vitamin A derivative used to treat acne vulgaris and certain types of promyelocytic leukemia, as well as various skin conditions in over-the-counter medications.
Gefitinib	1	0.9759	3		#N/A	Gefitinib is a tyrosine kinase inhibitor used as first-line therapy to treat non-small cell lung carcinoma (NSCLC) that meets certain genetic mutation criteria.
Albendazole	1	0.9381	0		#N/A	Albendazole is a benzimidazole anthelmintic used to treat parenchymal neurocysticercosis and other helminth infections.
Podofilox	1	0.5388	0		8	Podofilox is a topical agent used for the treatment of external genital warts and perianal warts.
Triamterene	1	0.8735	0		#N/A	Triamterene is a potassium-sparing diuretic used in the treatment of edema and in the management of hypertension.
Azacitidine	1	0.8753	0		#N/A	Azacitidine is a pyrimidine nucleoside analogue used to treat certain subtypes of myelodysplastic syndrome.
Acetazolamide	1	0.9382	0		#N/A	Acetazolamide is a carbonic anhydrase inhibitor used to treat edema from heart failure or medications, certain types of epilepsy, and glaucoma.
Decitabine	1	0.8787	0		#N/A	Decitabine is a chemotherapeutic pyrimidine nucleoside analogue used for the treatment of myelodysplastic syndromes (MDS) by inducing DNA hypomethylation and corresponding alterations in gene expression.
Lenalidomide	1	0.9372	1		#N/A	Lenalidomide is a thalidomide derivative used to treat multiple myeloma and anemia in low to intermediate risk myelodysplastic syndrome.
Palbociclib	1	NA	1		#N/A	Palbociclib is an endocrine-based chemotherapeutic agent used in combination with other antineoplastic agents to treat HER2-negative and HR-positive advanced or metastatic breast cancer.
Trifluridine	1	0.7348	0		#N/A	Trifluridine is a nucleoside metabolic inhibitor used to treat keratoconjunctivitis and epithelial keratitis caused by simplex virus, and as a part of chemotherapy for certain types of metastatic gastrointestinal cancers.
Metronidazole	1	0.9297	0		#N/A	Metronidazole is a nitroimidazole used to treat trichomoniasis, amebiasis, inflammatory lesions of rosacea, and bacterial infections, as well as prevent postoperative infections.
Cimetidine	1	0.6782	0		#N/A	Cimetidine is a histamine H2 receptor antagonist used to manage GERD, peptic ulcer disease, and indigestion.
Romidepsin	1	Yes	1		8	Romidepsin is a histone deacetylase (HDAC) inhibitor used to treat cutaneous T-cell lymphoma.
Epirubicin Hydrochloride	1	0.9951	0	1	8	Epirubicin is an anthracycline topoisomerase II inhibitor used as an adjuvant to treating axillary node metastases in patients who have undergone surgical resection of primary breast cancer.
Clonazepam	1	0.9718	0		#N/A	Clonazepam is a long-acting benzodiazepine with intermediate onset commonly used to treat panic disorders, severe anxiety, and seizures.
Metoclopramide	1	0.9713	0		#N/A	Metoclopramide is an antiemetic agent and dopamine D2 antagonist used in the treatment of gastroesophageal reflux disease, prevention of nausea and vomiting, and to stimulate gastric emptying.
Oxcarbazepine	1	0.9975	0		#N/A	Oxcarbazepine is an anti-epileptic used in the treatment of partial-onset seizures.
Paroxetine	1	0.9869	0		#N/A	Paroxetine is a selective serotonin reuptake inhibitor used to treat major depressive disorder, panic disorder, OCD, social phobia, generalized anxiety disorder, the vasomotor symptoms of menopause, and premenstrual dysphoric disorder.
Prednisone	1	0.9383	0		#N/A	Prednisone is a corticosteroid used to treat inflammation or immune-mediated reactions and to treat endocrine or neoplastic diseases.
Hydroxyurea	1	0.9382	5		#N/A	Hydroxyurea is an antimetabolite used to treat sickle cell anemia crisis.
Sodium Nitroprusside	1	0.9314	0		#N/A	Nitroprusside is a direct acting vasodilator used to treat hypertension, to induce controlled hypotension to reduce postoperative bleeding, and to manage acute heart failure.
Oxybutynin	1	0.9418	0		#N/A	Oxybutynin is an antimuscarinic agent that reduces detrusor muscle activity, relaxing the bla er and preventing the urge to void.
Timolol	1	0.6467	0		#N/A	Timolol is a non-selective beta adrenergic blocker used in the treatment of elevated intraocular pressure in ocular hypertension or open angle glaucoma.
Pentoxifylline	1	0.9851	0		#N/A	Pentoxifylline is a methylxanthine derivative used to treat intermittent claudication caused by chronic occlusive arterial disease of the limbs.
Methyldopa	1	0.9276	0		#N/A	Methyldopa is a centrally-acting alpha-2 adrenergic agonist used to manage hypertension alone or in combination with hydrochlorothiazide, and to treat hypertensive crises.
Gemfibrozil	1	0.9213	0		#N/A	Gemfibrozil is a lipid regulator that is used in the reduction of serum triglyceride levels in high-risk patients with hyperlipidemia.
Sulfadiazine	1	0.9383	0		#N/A	Sulfadiazine is a sulfonamide antibiotic used in a variety of infections, such as urinary tract infections, trachoma, and chancroid.
Modafinil	1	0.9947	0		#N/A	Modafinil is a stimulant used to improve wakefulness in patients with sleep apnea, narcolepsy, or shift work disorder.
Probenecid	1	0.5486	0		#N/A	Probeneci dis a medication used to treat gouty arthritis, tophaceous gout, and hyperuricemia.
Megestrol Acetate	1	0.9617	0		#N/A	Megestrol acetate is a progestin that is administered orally to treat anorexia and cachexia or serious unexplained weight loss and is also used as an antineoplastic agent to treat certain types of malignancy.
Famciclovir	1	0.9429	0		#N/A	Famciclovir is a nucleoside analog DNA polymerase inhibitor used for the treatment of recurrent cold sores and genital herpes in healthy patients and patients with HIV, and to manage herpes zoster.
Busulfan	1	0.9674	0		#N/A	Busulfan is an alkylating agent used to treat chronic myelogenous leukemia.
Diclofenac	1	0.9541	0		#N/A	Diclofenac is an NSAID used to treat the signs and symptoms of osteoarthritis and rheumatoid arthritis.
Olanzapine	1	0.9652	0		#N/A	Olanzapine is an antipsychotic drug used in the management of schizophrenia, bipolar 1 disorder, and agitation associated with these disorders.
Nevirapine	1	0.9756	0		#N/A	Nevirapine is a non-nucleoside reverse transcriptase inhibitor used as part of a management regimen for HIV-1 virus infection.
Finasteride	1	0.9777	0		#N/A	Finasteride is an antiandrogenic compound that is used for the treatment of symptomatic benign prostatic hyperplasia (BPH) and male pattern hair loss in adult males by inhibiting Type II 5-alpha reductase.
Phenylbutazone	1	0.9931	0		#N/A	Phenylbutazone is an NSAID used to treat backache and ankylosing spondylitis.
Indomethacin	1	0.9381	0		#N/A	Indomethacin is a nonsteroidal anti-inflammatory (NSAID) used for symptomatic management of chronic musculoskeletal pain conditions and to induce closure of a hemodynamically significant patent ductus arteriosus in premature infants.
Pioglitazone	1	0.8753	0		#N/A	Pioglitazone is a thiazolidinedione used adjunctively with diet and exercise to normalize glycemic levels in adults with type 2 diabetes mellitus.
Fluorouracil	1	0.9791	0		#N/A	Fluorouracil is a pyrimidine analog used to treat basal cell carcinomas, and as an injection in palliative cancer treatment.
Pyrazinamide	1	0.9745	0		#N/A	Pyrazinamide is an antituberculosis agent used as a component of tuberculosis (TB) treatment.
Azithromycin	1	0.9739	0		#N/A	Azithromycin is a macrolide antibiotic used to treat a variety of bacterial infections.
Ramipril	1	0.8726	1		#N/A	Ramipril is an ACE inhibitor used for the management of hypertension and the reduction of cardiovascular mortality following myocardial infarction in hemodynamically stable patients with clinical signs of congestive heart failure.
Isotretinoin	1	0.9311	0		#N/A	Isotretinoin is a retinoid used to treat severe recalcitrant acne.
Tinidazole	1	0.9308	0		#N/A	Tinidazole is a nitroimidazole used to treat trichomoniasis, giardiasis, amebiasis, and bacterial vaginosis.
Piroxicam	1	0.9659	0		#N/A	Piroxicam is an NSAID used to treat the symptoms of osteoarthritis and rheumatoid arthritis.
Omeprazole	1	0.6326	0		#N/A	Omeprazole is a proton pump inhibitor used to treat GERD associated conditions such as heartburn and gastric acid hypersecretion, and to promote healing of tissue damage and ulcers caused by gastric acid and H. pylori infection.
Chlorzoxazone	1	0.991	0		#N/A	Chlorzoxazone is a drug with muscle relaxant properties that is used as an adjunct to physical therapy and analgesics to treat stiffness and pain caused by a variety of musculoskeletal conditions.
Amantadine	1	0.9769	0		#N/A	Amantadine is a medication used to treat dyskinesia in Parkinson's patients receiving levodopa, as well as extrapyramidal side effects of medications.
Droperidol	1	0.9602	0		#N/A	Droperidol is a butyrophenone derivative and dopamine antagonist used to prevent and treat postoperative nausea and vomiting.
Norethindrone	1	0.9413	0		#N/A	Norethisterone is a synthetic second-generation progestin used for contraception, prevention of endometrial hyperplasia in hormone replacement therapy, and in the treatment of other hormone-mediated illnesses such as endometriosis.
Amoxicillin	1	0.9967	0		#N/A	Amoxicillin is a penicillin derivative used for the treatment of infections caused by gram-positive bacteria, in particular streptococcal bacteria causing upper respiratory tract infections.
Clarithromycin	1	0.987	0		#N/A	Clarithromycin is a macrolide antibiotic used for the treatment of a wide variety of bacterial infections such as acute otitis, pharyngitis, tonsillitis, respiratory tract infections, uncomplicated skin infections, and helicobacter pylori infection.
Meloxicam	1	0.9811	0		#N/A	Meloxicam is an NSAID used to treat osteoarthritis in adults, rheumatoid arthritis in adults, and juvenile rheumatoid arthritis in pediatrics.
Valproic Acid	1	0.9626	2		#N/A	Valproic aci dis an anticonvulsant used to control complex partial seizures and both simple and complex absence seizures.
Gentamicin	1	0.9826	0		#N/A	Gentamicin is an aminoglycoside used to treat a wide variety of aerobic infections in the body.
Column:
BBB: Blood brain barrier.
clinicalTrials.gov: clinical trials identified in clinicalTrials.gov in which this drug is tested as a treatment for GBM.
clinial trials from Literature: clinical trials identified from literature review in which this drug is tested as a treatment for GBM. Only Clinical trials outside US are included in this column.
Cluster # : the cluster # from the signature clustering (Figure 3). Some drugs have more than one cluster # as they have multiple gene expression signatures which are classified into different clusters.
