# Supplementary material for: Reversal gene expression assessment for drug repurposing, a case study of glioblastoma
Source: J Transl Med. 2025 Jan 7;23:25. doi: 10.1186/s12967-024-06046-1 (PMC11706105; doi:10.1186/s12967-024-06046-1)
Supplement: Supplementary file 14 — Additional file 14 [file 12967_2024_6046_MOESM14_ESM.csv]

Drug	Signature ID	Cluster
GBM	GGEP	7
Dasatinib	CTRS_4881	8
Dasatinib	CTRS_6798	8
Dasatinib	CTRS_5362	8
Dasatinib	CTRS_7273	8
Dasatinib	CTRS_8658	8
Dasatinib	CTRS_4406	8
Dasatinib	CTRS_5843	8
Dasatinib	LINCSCP_100919	6
Dasatinib	PG_1270	2
Dasatinib	PG_1245	3
Dasatinib	PG_1301	3
Dasatinib	PG_1055	3
Dasatinib	PG_1185	3
Dasatinib	PG_1287	2
Dasatinib	PG_1076	3
Dasatinib	PG_1008	3
Dasatinib	PG_996	3
Dasatinib	PG_1242	3
Dasatinib	PG_1290	2
Dasatinib	PG_1079	3
Dasatinib	PG_1119	3
Dasatinib	PG_1182	3
Dasatinib	PG_1052	3
Dasatinib	PG_1194	3
Dasatinib	PG_1197	3
Dasatinib	PG_1104	2
Dasatinib	PG_1061	3
Dasatinib	PG_1107	2
Dasatinib	PG_993	3
Dasatinib	PG_1130	2
Dasatinib	PG_1224	2
Dasatinib	PG_1279	2
Dasatinib	PG_1167	2
Dasatinib	PG_1209	3
Dasatinib	PG_1058	3
Dasatinib	PG_1101	2
Dasatinib	PG_1164	2
Dasatinib	PG_1098	2
Dasatinib	PG_1045	2
Dasatinib	PG_1034	2
Dasatinib	PG_1116	3
Dasatinib	PG_1273	2
Dasatinib	PG_1021	3
Dasatinib	PG_1005	3
Dasatinib	PG_1089	2
Dasatinib	PG_1227	2
Bortezomib	PG_350	1
Bortezomib	PG_548	1
Bortezomib	PG_417	1
Bortezomib	PG_379	1
Bortezomib	PG_429	1
Bortezomib	PG_507	1
Bortezomib	PG_432	1
Bortezomib	PG_435	1
Bortezomib	PG_303	1
Bortezomib	PG_640	1
Bortezomib	PG_344	1
Bortezomib	PG_634	1
Bortezomib	PG_504	1
Bortezomib	PG_536	1
Bortezomib	PG_347	1
Bortezomib	PG_438	1
Bortezomib	PG_327	1
Bortezomib	PG_309	1
Bortezomib	PG_338	1
Bortezomib	PG_315	1
Bortezomib	PG_385	1
Bortezomib	PG_306	1
Bortezomib	PG_525	1
Bortezomib	PG_478	1
Bortezomib	PG_324	1
Bortezomib	PG_577	1
Bortezomib	PG_484	1
Bortezomib	PG_588	1
Bortezomib	PG_312	1
Bortezomib	PG_565	1
Bortezomib	PG_414	1
Bortezomib	PG_341	1
Bortezomib	PG_300	1
Bortezomib	PG_335	1
Bortezomib	PG_585	1
Bortezomib	PG_539	1
Bortezomib	PG_631	1
Bortezomib	PG_513	1
Bortezomib	PG_613	1
Bortezomib	PG_501	1
Bortezomib	PG_562	1
Bortezomib	PG_545	1
Sirolimus	CTRS_8882	8
Sirolimus	LINCSCP_163732	8
Sirolimus	LINCSCP_163736	6
Sirolimus	PG_3485	5
Sirolimus	PG_3651	2
Sirolimus	PG_3513	2
Sirolimus	PG_3482	5
Sirolimus	PG_3654	2
Sirolimus	PG_3510	2
Sirolimus	PG_3473	2
Sirolimus	PG_3406	2
Sirolimus	PG_3679	3
Sirolimus	PG_3676	3
Sirolimus	PG_3470	2
Sirolimus	PG_3575	3
Sirolimus	PG_3572	3
Sirolimus	PG_3615	2
Sirolimus	PG_3435	8
Gemcitabine	CTRS_8689	8
Gemcitabine	PG_2402	5
Gemcitabine	PG_2405	5
Gemcitabine	PG_2553	5
Gemcitabine	PG_2462	5
Gemcitabine	PG_2465	5
Gemcitabine	PG_2485	5
Gemcitabine	PG_2438	5
Gemcitabine	PG_2516	5
Gemcitabine	PG_2588	5
Gemcitabine	PG_2528	5
Gemcitabine	PG_2619	5
Gemcitabine	PG_2379	5
Simvastatin	CTRS_2725	5
Simvastatin	CTRS_5589	8
Simvastatin	CTRS_1776	8
Simvastatin	CTRS_5108	8
Simvastatin	CTRS_22	8
Simvastatin	CTRS_6070	8
Simvastatin	DM_4738	4
Simvastatin	DM_4746	4
Simvastatin	DM_4744	4
Simvastatin	DM_4736	4
Simvastatin	DM_4742	4
Dexamethasone	DM_512	4
Dexamethasone	DM_2682	4
Dexamethasone	DM_2678	4
Dexamethasone	DM_2677	4
Dexamethasone	DM_2681	4
Dexamethasone	DM_2679	4
Dexamethasone	DM_506	4
Dexamethasone	DM_502	4
Dexamethasone	DM_2685	4
Dexamethasone	DM_504	4
Paclitaxel	PG_3005	5
Paclitaxel	PG_3190	5
Paclitaxel	PG_3002	5
Paclitaxel	PG_3256	5
Paclitaxel	PG_2993	5
Paclitaxel	PG_3339	5
Paclitaxel	PG_2990	5
Paclitaxel	PG_3259	5
Fluocinolone.Acetonide	DM_3166	4
Hydrocortisone	DM_3359	4
Hydrocortisone	DM_3360	4
Fluocinolone.Acetonide	DM_3172	4
Fluocinolone.Acetonide	DM_688	4
Hydrocortisone	DM_789	4
Hydrocortisone	DM_786	4
Fluocinolone.Acetonide	DM_3169	4
Fluocinolone.Acetonide	DM_3171	4
Hydrocortisone	DM_791	4
Hydrocortisone	DM_3356	4
Hydrocortisone	DM_788	4
Fluocinolone.Acetonide	DM_3168	4
Fluocinolone.Acetonide	DM_689	4
Topotecan	CTRS_8921	8
Cisplatin	PG_642	5
Topotecan	PG_4495	3
Topotecan	PG_4423	5
Topotecan	PG_4422	5
Cisplatin	PG_897	5
Cisplatin	PG_751	5
Topotecan	PG_4513	3
Cisplatin	PG_732	5
Topotecan	PG_4604	5
Cisplatin	DM_2431	4
Cisplatin	DM_2434	4
Methotrexate	CMAP_2020	5
Thioguanine	DM_1344	4
Fenofibrate	DM_3106	4
Thioguanine	DM_5014	4
Thioguanine	DM_5023	4
Fenofibrate	DM_3109	4
Methotrexate	DM_3866	4
Fenofibrate	DM_3115	4
Thioguanine	DM_1347	4
Methotrexate	DM_988	4
Methotrexate	DM_3857	4
Thioguanine	DM_5017	4
Fenofibrate	DM_3105	4
Methotrexate	DM_989	4
Fenofibrate	DM_3097	4
Gatifloxacin	LINCSCP_142074	6
Rifabutin	DM_4607	4
Rifabutin	DM_4605	4
Rifabutin	DM_4606	4
Gatifloxacin	DM_3249	4
Gatifloxacin	DM_3250	4
Gatifloxacin	DM_3247	4
Rifabutin	DM_4604	4
Cabozantinib	CTRS_8613	8
Etoposide	CTRS_8672	8
Cabozantinib	CTRS_5317	8
Dacarbazine	CTRS_5840	8
Dacarbazine	CTRS_635	8
Etoposide	CTRS_2514	8
Cabozantinib	LINCSCP_146407	6
Spironolactone	LINCSCP_13803	6
Dacarbazine	CMAP_2495	4
Clofibrate	DM_2479	4
Chlorpropamide	DM_2354	4
Chlorpropamide	DM_2353	4
Etoposide	DM_3047	4
Digoxin	DM_2797	4
Rosiglitazone	DM_4667	4
Ketoconazole	DM_3555	4
Lovastatin	DM_3764	4
Carbamazepine	DM_2157	4
Lovastatin	DM_3767	4
Fluoxetine	DM_3182	4
Spironolactone	DM_1288	4
Rosiglitazone	DM_4666	4
Carbamazepine	DM_2156	4
Ketoconazole	DM_3558	4
Fluoxetine	DM_3177	4
Ketoconazole	DM_869	4
Clofibrate	DM_2477	4
Spironolactone	DM_1286	4
Fluoxetine	DM_3183	4
Digoxin	DM_2794	4
Chlorpropamide	DM_388	4
Clofibrate	DM_2482	4
Lovastatin	DM_955	4
Rosiglitazone	DM_4665	4
Carbamazepine	DM_2155	4
Digoxin	DM_552	4
Temsirolimus	CTRS_8910	8
Cytarabine	CTRS_8652	8
Prochlorperazine	CTRS_9324	8
Temsirolimus	CTRS_5619	8
Clofarabine	CTRS_8640	8
Tigecycline	CTRS_8916	8
Clofarabine	CTRS_2481	8
Tigecycline	LINCSCP_234504	6
Clozapine	LINCSTP_748	6
Levofloxacin	DM_3692	4
Clozapine	DM_2534	4
Prochlorperazine	DM_4509	4
Penicillamine	DM_4333	4
Tolazamide	DM_5063	4
Atenolol	DM_1806	4
Ifosfamide	DM_3429	4
Ofloxacin	DM_4225	4
Atenolol	DM_1807	4
Itraconazole	DM_862	4
Phenytoin	DM_1170	4
Fludrocortisone.Acetate	DM_3159	4
Diazepam	DM_2709	4
Leflunomide	DM_3664	4
Phenytoin	DM_1168	4
Diethylstilbestrol	DM_2762	4
Carvedilol	DM_2238	4
Ofloxacin	DM_4226	4
Propylthiouracil	DM_4546	4
Fluphenazine	DM_3185	4
Oxaprozin	DM_4258	4
Amoxapine	DM_1749	4
Diazepam	DM_523	4
Leflunomide	DM_3669	4
Prednisolone	DM_4465	4
Prednisolone	DM_4462	4
Ethosuximide	DM_3005	4
Tolazamide	DM_5058	4
Carvedilol	DM_2236	4
Propylthiouracil	DM_4545	4
Fluphenazine	DM_3190	4
Amoxapine	DM_1746	4
Ifosfamide	DM_3440	4
Diethylstilbestrol	DM_2757	4
Oxaprozin	DM_1122	4
Penicillamine	DM_4338	5
Ethosuximide	DM_3007	4
Azathioprine	DM_194	4
Cytarabine	DM_486	4
Levofloxacin	DM_3688	4
Azathioprine	DM_1844	4
Itraconazole	DM_3536	4
Fludrocortisone.Acetate	DM_3161	4
Axitinib	CTRS_8504	8
Ciclopirox	CTRS_8631	8
Mitomycin	CTRS_8756	8
Tacrolimus	CTRS_7520	8
Docetaxel	CTRS_1554	8
Cyclosporine	CTRS_4380	5
Thalidomide	CTRS_1811	8
Temozolomide	CTRS_9860	8
Tretinoin	LINCSCP_55324	6
Gefitinib	LINCSCP_163775	5
Albendazole	LINCSCP_226747	6
Podofilox	LINCSCP_208982	8
Triamterene	LINCSCP_243577	5
Azacitidine	LINCSCP_100572	5
Acetazolamide	LINCSCP_157303	5
Decitabine	LINCSCP_142087	6
Lenalidomide	LINCSTP_582	6
Palbociclib	LINCSTP_119	4
Trifluridine	CMAP_5172	5
Metronidazole	CMAP_1631	5
Cimetidine	CMAP_1417	5
Romidepsin	PG_5836	8
Epirubicin.Hydrochloride	PG_5753	8
Clonazepam	DM_2503	4
Metoclopramide	DM_3891	4
Oxcarbazepine	DM_4263	4
Paroxetine	DM_1140	4
Prednisone	DM_4470	4
Hydroxyurea	DM_3386	4
Sodium.Nitroprusside	DM_4769	4
Oxybutynin	DM_1127	4
Timolol	DM_5040	4
Pentoxifylline	DM_1147	4
Methyldopa	DM_3872	4
Gemfibrozil	DM_3264	4
Sulfadiazine	DM_4846	4
Modafinil	DM_3966	4
Probenecid	DM_4484	4
Megestrol.Acetate	DM_970	4
Famciclovir	DM_3087	4
Busulfan	DM_2092	4
Diclofenac	DM_2735	4
Olanzapine	DM_4232	4
Nevirapine	DM_4047	4
Finasteride	DM_3131	4
Phenylbutazone	DM_1167	4
Indomethacin	DM_3463	4
Pioglitazone	DM_4417	4
Fluorouracil	DM_3175	5
Pyrazinamide	DM_4552	4
Azithromycin	DM_199	4
Ramipril	DM_4587	4
Isotretinoin	DM_3526	5
Tinidazole	DM_5043	4
Piroxicam	DM_4429	4
Omeprazole	DM_4237	4
Chlorzoxazone	DM_2366	4
Amantadine	DM_1686	5
Droperidol	DM_2887	4
Norethindrone	DM_4187	4
Amoxicillin	DM_1753	4
Clarithromycin	DM_2454	4
Meloxicam	DM_3812	4
Valproic.Acid	DM_1373	4
Gentamicin	DM_3282	4
