# Supplementary material for: Reversal gene expression assessment for drug repurposing, a case study of glioblastoma
Source: J Transl Med. 2025 Jan 7;23:25. doi: 10.1186/s12967-024-06046-1 (PMC11706105; doi:10.1186/s12967-024-06046-1)
Supplement: Supplementary file 15 — Additional file 15 [file 12967_2024_6046_MOESM15_ESM.csv]

Drug	overall_coverage	regulation_score	ClinicalTrials
Romidepsin	0.610062893	2.093	1
Docetaxel	0.518867925	1.664	1
Ciclopirox	0.600628931	1.653	0
Cabozantinib	0.657232704	1.652	3
Epirubicin Hydrochloride	0.591194969	1.641	1
Axitinib	0.594339623	1.633	1
Temsirolimus	0.628930818	1.599	2
Mitomycin	0.597484277	1.569	3
Prochlorperazine	0.622641509	1.563	0
Cytarabine	0.591194969	1.56	1
Etoposide	0.603773585	1.558	5
Clofarabine	0.578616352	1.542	0
Dacarbazine	0.597484277	1.537	2
Cyclosporine	0.581761006	1.491	1
Simvastatin	0.628930818	1.46	1
Tacrolimus	0.566037736	1.435	0
Gemcitabine	0.591194969	1.423	1
Temozolomide	0.550314465	1.401	169
Thalidomide	0.481132075	1.379	1
Sirolimus	0.572327044	1.376	5
Dasatinib	0.559748428	1.371	5
Topotecan	0.544025157	1.346	3
Tigecycline	0.528301887	1.302	0
Paclitaxel	0.481132075	1.196	1
Metronidazole	0.481132075	1.189	0
Cimetidine	0.465408805	1.182	0
Bortezomib	0.405660377	1.144	2
Trifluridine	0.408805031	1.049	0
Cisplatin	0.367924528	0.906	0
Methotrexate	0.355345912	0.894	0
Fluorouracil	0.235849057	0.691	0
Penicillamine	0.204402516	0.631	0
Isotretinoin	0.220125786	0.622	0
Amantadine	0.22327044	0.544	0
Podofilox	0.047169811	0.223	0
Gefitinib	0.053459119	0.204	3
Triamterene	0.062893082	0.194	0
Acetazolamide	0.028301887	0.145	0
Azacitidine	0.031446541	0.118	0
